# Supplementary material for: Plant-recycling of waste tyre rubber into asphalt binder for sustainability: Insight into physicochemical behavior during terminal production
Source: PLoS One. 2025 Oct 22;20(10):e0334132. doi: 10.1371/journal.pone.0334132 (PMC12543121; doi:10.1371/journal.pone.0334132)
Supplement: S1 File — (XLSX) [file pone.0334132.s001.xlsx]

## Sheet: Figure 7 data
	CRMA0	CRMA2	CRMA4
R(%)	98.6	98.1	97.9

## Sheet: Figure 8 data
Wavenumber(cm-1)	CRMA0	CRMA2	CRMA4
650	88.6	86.8	90.8
650	88.7	86.9	90.8
651	88.7	87	90.8
651	88.6	87	90.7
652	88.6	87	90.6
652	88.5	87	90.5
653	88.5	87	90.3
653	88.5	87	90.1
654	88.6	86.9	89.9
654	88.6	86.9	89.8
655	88.6	86.9	89.7
655	88.7	86.9	89.6
656	88.7	86.9	89.6
656	88.7	86.8	89.6
657	88.6	86.8	89.7
657	88.5	86.8	89.8
658	88.4	86.8	89.9
658	88.3	86.8	90
659	88.2	86.8	90.1
659	88.1	86.8	90.2
660	88	86.8	90.3
660	87.9	86.8	90.3
661	87.9	86.8	90.3
661	87.8	86.8	90.3
661	87.8	86.8	90.3
662	87.7	86.8	90.3
662	87.7	86.8	90.2
663	87.5	86.9	90.2
663	87.4	86.9	90.1
664	87.3	86.9	90.1
664	87.1	86.9	90.1
665	87	86.9	90.1
665	86.9	86.9	90.2
666	86.9	86.9	90.3
666	86.8	86.9	90.3
667	86.7	86.9	90.5
667	86.7	86.9	90.6
668	86.6	86.8	90.7
668	86.6	86.7	90.7
669	86.6	86.7	90.6
669	86.7	86.7	90.5
670	86.7	86.7	90.4
670	86.7	86.7	90.2
671	86.7	86.7	90.1
671	86.8	86.7	89.9
672	86.8	86.7	89.8
672	86.9	86.7	89.8
673	87	86.7	89.7
673	87.1	86.7	89.7
674	87.2	86.7	89.7
674	87.2	86.7	89.8
674	87.3	86.7	89.8
675	87.3	86.7	89.9
675	87.3	86.7	90
676	87.3	86.7	90
676	87.2	86.7	90.1
677	87.3	86.8	90.1
677	87.3	86.8	90.1
678	87.3	86.8	90.2
678	87.3	86.8	90.2
679	87.3	86.7	90.2
679	87.4	86.7	90.2
680	87.4	86.7	90.2
680	87.5	86.7	90.2
681	87.5	86.7	90.2
681	87.6	86.7	90.1
682	87.7	86.7	90.1
682	87.7	86.7	90.1
683	87.8	86.7	90.1
683	87.8	86.7	90.1
684	87.9	86.7	90
684	87.9	86.7	90
685	87.9	86.7	90.1
685	88	86.7	90.1
686	88	86.7	90.1
686	88	86.8	90.1
687	88	86.8	90.1
687	88	86.8	90.1
688	88	86.8	90
688	87.9	86.8	90
688	87.9	86.8	90
689	87.9	86.8	89.9
689	87.9	86.7	89.9
690	87.9	86.7	89.9
690	88	86.6	89.8
691	88	86.6	89.8
691	88	86.6	89.8
692	88	86.5	89.8
692	88	86.5	89.8
693	88.1	86.5	89.8
693	88.1	86.5	89.7
694	88.1	86.4	89.7
694	88.1	86.4	89.7
695	88	86.4	89.7
695	88	86.3	89.7
696	88	86.2	89.7
696	88	86.2	89.6
697	88	86.2	89.6
697	88.1	86.1	89.5
698	88.1	86.1	89.5
698	88.1	86	89.4
699	88.2	86	89.3
699	88.2	86	89.2
700	88.3	85.9	89.1
700	88.3	85.9	89.1
701	88.4	85.9	89
701	88.4	85.9	89
701	88.4	85.8	89
702	88.3	85.8	88.9
702	88.3	85.8	88.9
703	88.3	85.8	88.9
703	88.2	85.8	88.8
704	88.2	85.9	88.8
704	88.2	85.9	88.8
705	88.2	85.9	88.8
705	88.2	85.9	88.8
706	88.2	85.9	88.8
706	88.2	85.8	88.8
707	88.2	85.7	88.8
707	88.2	85.7	88.7
708	88.2	85.6	88.7
708	88.1	85.5	88.7
709	88.1	85.4	88.6
709	88	85.3	88.5
710	87.9	85.2	88.4
710	87.8	85.1	88.3
711	87.7	85	88.2
711	87.6	84.8	88.1
712	87.5	84.7	87.9
712	87.4	84.5	87.8
713	87.3	84.3	87.7
713	87.1	84.1	87.5
714	87	83.9	87.3
714	86.8	83.7	87.2
715	86.6	83.5	87
715	86.4	83.2	86.8
715	86.1	83	86.5
716	85.8	82.6	86.3
716	85.4	82.3	86
717	85	81.9	85.8
717	84.6	81.5	85.5
718	84.2	81.2	85.3
718	83.8	80.8	85
719	83.5	80.5	84.8
719	83.3	80.3	84.7
720	83.1	80.1	84.5
720	83	80	84.5
721	83	79.9	84.4
721	83	79.9	84.4
722	83.1	80	84.4
722	83.2	80.1	84.4
723	83.4	80.2	84.5
723	83.6	80.3	84.5
724	83.9	80.5	84.6
724	84.1	80.7	84.7
725	84.2	80.8	84.8
725	84.4	81	84.8
726	84.6	81.1	84.9
726	84.7	81.3	85
727	84.8	81.4	85
727	85	81.5	85.1
728	85.1	81.6	85.2
728	85.2	81.6	85.3
728	85.3	81.7	85.3
729	85.5	81.8	85.4
729	85.6	81.9	85.5
730	85.8	82.1	85.6
730	86.1	82.2	85.7
731	86.3	82.4	85.7
731	86.6	82.6	85.8
732	86.8	82.8	85.9
732	87.1	82.9	85.9
733	87.2	83.1	86
733	87.4	83.2	86
734	87.5	83.4	86
734	87.6	83.4	86
735	87.6	83.5	86
735	87.7	83.6	85.9
736	87.7	83.6	85.8
736	87.7	83.6	85.8
737	87.7	83.5	85.7
737	87.7	83.5	85.6
738	87.7	83.4	85.5
738	87.7	83.3	85.4
739	87.7	83.3	85.3
739	87.6	83.2	85.2
740	87.6	83.2	85.2
740	87.6	83.1	85.1
741	87.6	83.1	85.1
741	87.5	83	85
742	87.5	83	85
742	87.5	83	85
742	87.5	83	84.9
743	87.5	82.9	84.9
743	87.5	82.9	84.9
744	87.5	82.9	84.9
744	87.5	82.9	84.9
745	87.5	83	84.8
745	87.5	83	84.8
746	87.5	83	84.9
746	87.6	83.1	84.9
747	87.6	83.2	85
747	87.7	83.2	85.1
748	87.7	83.3	85.2
748	87.7	83.3	85.2
749	87.8	83.3	85.3
749	87.9	83.4	85.4
750	87.9	83.5	85.4
750	88	83.5	85.5
751	88	83.6	85.6
751	88.1	83.7	85.6
752	88.1	83.8	85.7
752	88.1	83.8	85.8
753	88.2	83.9	85.9
753	88.2	83.9	86
754	88.2	84	86.1
754	88.3	84	86.2
755	88.3	84.1	86.4
755	88.4	84.1	86.5
755	88.4	84.1	86.5
756	88.5	84.2	86.6
756	88.5	84.2	86.6
757	88.5	84.2	86.6
757	88.6	84.3	86.7
758	88.6	84.4	86.7
758	88.7	84.4	86.7
759	88.7	84.5	86.8
759	88.8	84.6	86.8
760	88.8	84.7	86.9
760	88.9	84.7	86.9
761	88.9	84.8	87
761	88.9	84.9	87
762	89	85	87
762	89	85.1	87.1
763	89	85.2	87.1
763	89	85.2	87.1
764	89	85.3	87.2
764	89.1	85.4	87.2
765	89.1	85.5	87.3
765	89.2	85.6	87.4
766	89.3	85.7	87.5
766	89.4	85.7	87.6
767	89.4	85.8	87.7
767	89.5	85.8	87.9
768	89.5	85.9	88
768	89.6	85.9	88.1
769	89.7	85.9	88.3
769	89.7	86	88.4
769	89.8	86	88.5
770	89.8	86.1	88.7
770	89.9	86.1	88.8
771	89.9	86.2	88.9
771	90	86.2	89.1
772	90	86.3	89.2
772	90.1	86.3	89.3
773	90.1	86.4	89.4
773	90.2	86.4	89.5
774	90.2	86.5	89.6
774	90.3	86.5	89.7
775	90.4	86.6	89.8
775	90.4	86.6	89.9
776	90.4	86.7	90
776	90.5	86.7	90
777	90.5	86.8	90.1
777	90.5	86.8	90.1
778	90.5	86.8	90.2
778	90.5	86.8	90.2
779	90.5	86.8	90.2
779	90.5	86.8	90.2
780	90.5	86.8	90.2
780	90.5	86.8	90.2
781	90.6	86.8	90.2
781	90.6	86.9	90.3
782	90.7	86.9	90.3
782	90.7	86.9	90.3
782	90.7	86.9	90.3
783	90.8	86.9	90.3
783	90.8	86.9	90.3
784	90.9	86.9	90.4
784	90.9	86.9	90.4
785	90.9	86.9	90.4
785	91	86.9	90.4
786	91	86.9	90.4
786	91	86.9	90.5
787	91	86.9	90.5
787	90.9	86.9	90.5
788	90.9	86.9	90.5
788	90.9	86.9	90.4
789	90.9	86.9	90.4
789	90.9	86.9	90.3
790	90.9	86.9	90.3
790	90.9	86.8	90.2
791	90.9	86.8	90.2
791	90.8	86.7	90.2
792	90.8	86.7	90.1
792	90.8	86.6	90.1
793	90.8	86.6	90
793	90.7	86.5	90
794	90.7	86.4	89.9
794	90.7	86.3	89.9
795	90.7	86.2	89.8
795	90.7	86.1	89.8
796	90.6	86.1	89.7
796	90.6	86	89.7
796	90.5	85.9	89.7
797	90.5	85.8	89.6
797	90.4	85.8	89.6
798	90.4	85.7	89.6
798	90.3	85.7	89.5
799	90.3	85.6	89.5
799	90.2	85.6	89.4
800	90.2	85.5	89.3
800	90.1	85.5	89.2
801	90.1	85.4	89.2
801	90	85.3	89.1
802	90	85.2	89
802	89.9	85.1	89
803	89.8	85	88.9
803	89.8	84.9	88.8
804	89.8	84.9	88.8
804	89.8	84.8	88.8
805	89.7	84.7	88.7
805	89.7	84.7	88.7
806	89.7	84.6	88.7
806	89.7	84.6	88.7
807	89.7	84.6	88.6
807	89.7	84.6	88.6
808	89.7	84.6	88.6
808	89.7	84.6	88.6
809	89.7	84.5	88.6
809	89.7	84.5	88.6
809	89.7	84.5	88.6
810	89.7	84.5	88.6
810	89.7	84.6	88.6
811	89.7	84.6	88.6
811	89.7	84.6	88.7
812	89.7	84.7	88.7
812	89.7	84.8	88.7
813	89.7	84.8	88.7
813	89.8	84.9	88.7
814	89.8	85	88.7
814	89.8	85	88.8
815	89.9	85.1	88.8
815	90	85.1	88.9
816	90.1	85.2	89
816	90.1	85.3	89
817	90.2	85.3	89.1
817	90.3	85.4	89.2
818	90.3	85.4	89.3
818	90.4	85.5	89.3
819	90.4	85.5	89.4
819	90.5	85.6	89.5
820	90.5	85.7	89.5
820	90.6	85.7	89.6
821	90.6	85.8	89.6
821	90.7	85.9	89.7
822	90.8	86	89.7
822	90.8	86	89.8
823	90.9	86.1	89.8
823	90.9	86.2	89.9
823	91	86.3	89.9
824	91.1	86.4	90
824	91.1	86.6	90
825	91.2	86.7	90.1
825	91.3	86.8	90.2
826	91.4	86.9	90.2
826	91.5	87	90.3
827	91.6	87.1	90.4
827	91.7	87.2	90.4
828	91.8	87.2	90.5
828	91.8	87.3	90.6
829	91.9	87.4	90.6
829	92	87.5	90.7
830	92	87.5	90.7
830	92	87.6	90.8
831	92.1	87.7	90.8
831	92.1	87.7	90.9
832	92.2	87.8	90.9
832	92.3	87.9	91
833	92.3	88	91
833	92.4	88.1	91.1
834	92.4	88.2	91.1
834	92.5	88.2	91.2
835	92.5	88.3	91.3
835	92.6	88.4	91.3
836	92.7	88.5	91.4
836	92.7	88.5	91.4
836	92.8	88.6	91.4
837	92.8	88.6	91.4
837	92.8	88.7	91.4
838	92.8	88.7	91.4
838	92.8	88.7	91.5
839	92.8	88.7	91.5
839	92.8	88.7	91.5
840	92.8	88.7	91.5
840	92.8	88.7	91.5
841	92.8	88.7	91.5
841	92.8	88.7	91.5
842	92.8	88.6	91.5
842	92.7	88.6	91.5
843	92.7	88.6	91.5
843	92.7	88.6	91.5
844	92.7	88.6	91.5
844	92.7	88.6	91.5
845	92.7	88.6	91.5
845	92.7	88.6	91.5
846	92.7	88.6	91.6
846	92.7	88.5	91.6
847	92.7	88.5	91.6
847	92.7	88.5	91.6
848	92.7	88.5	91.6
848	92.6	88.6	91.6
849	92.6	88.6	91.5
849	92.6	88.6	91.5
850	92.6	88.6	91.5
850	92.6	88.7	91.5
850	92.6	88.7	91.5
851	92.6	88.7	91.5
851	92.6	88.6	91.4
852	92.6	88.6	91.4
852	92.6	88.5	91.4
853	92.6	88.5	91.5
853	92.6	88.4	91.5
854	92.6	88.4	91.5
854	92.6	88.4	91.5
855	92.6	88.4	91.5
855	92.6	88.3	91.5
856	92.5	88.3	91.4
856	92.5	88.3	91.4
857	92.5	88.3	91.4
857	92.5	88.3	91.4
858	92.5	88.3	91.3
858	92.5	88.3	91.3
859	92.5	88.3	91.3
859	92.5	88.3	91.3
860	92.5	88.3	91.3
860	92.5	88.3	91.3
861	92.5	88.3	91.3
861	92.5	88.3	91.4
862	92.5	88.3	91.4
862	92.5	88.3	91.4
863	92.5	88.3	91.4
863	92.5	88.3	91.4
863	92.5	88.3	91.4
864	92.5	88.3	91.4
864	92.5	88.4	91.4
865	92.5	88.4	91.4
865	92.5	88.4	91.4
866	92.6	88.4	91.4
866	92.6	88.5	91.4
867	92.6	88.5	91.4
867	92.6	88.6	91.5
868	92.6	88.6	91.5
868	92.6	88.6	91.5
869	92.6	88.7	91.6
869	92.6	88.7	91.6
870	92.6	88.7	91.6
870	92.6	88.7	91.6
871	92.7	88.8	91.7
871	92.7	88.8	91.7
872	92.7	88.8	91.7
872	92.8	88.8	91.7
873	92.8	88.9	91.8
873	92.8	88.9	91.8
874	92.9	89	91.9
874	92.9	89	91.9
875	92.9	89.1	92
875	92.9	89.1	92.1
876	93	89.2	92.1
876	93	89.3	92.2
877	93	89.4	92.2
877	93	89.5	92.3
877	93.1	89.6	92.4
878	93.1	89.6	92.4
878	93.2	89.7	92.4
879	93.2	89.7	92.5
879	93.3	89.8	92.5
880	93.3	89.8	92.6
880	93.4	89.8	92.6
881	93.4	89.9	92.7
881	93.4	89.9	92.7
882	93.5	90	92.8
882	93.5	90	92.8
883	93.5	90.1	92.8
883	93.6	90.1	92.9
884	93.6	90.2	92.9
884	93.7	90.2	93
885	93.7	90.3	93
885	93.8	90.4	93.1
886	93.8	90.4	93.1
886	93.8	90.5	93.1
887	93.9	90.6	93.1
887	93.9	90.6	93.2
888	93.9	90.7	93.2
888	94	90.8	93.2
889	94	90.8	93.3
889	94	90.9	93.3
890	94.1	91	93.3
890	94.1	91	93.4
890	94.2	91.1	93.4
891	94.2	91.1	93.5
891	94.3	91.2	93.5
892	94.3	91.2	93.6
892	94.4	91.3	93.6
893	94.5	91.4	93.7
893	94.6	91.4	93.7
894	94.6	91.5	93.8
894	94.7	91.6	93.9
895	94.8	91.6	93.9
895	94.8	91.7	94
896	94.9	91.7	94.1
896	94.9	91.8	94.1
897	94.9	91.8	94.2
897	95	91.9	94.2
898	95	92	94.3
898	95.1	92.1	94.3
899	95.1	92.2	94.4
899	95.2	92.3	94.5
900	95.2	92.4	94.5
900	95.2	92.4	94.6
901	95.3	92.5	94.6
901	95.3	92.6	94.7
902	95.3	92.6	94.7
902	95.3	92.7	94.7
903	95.3	92.7	94.8
903	95.3	92.7	94.8
904	95.4	92.7	94.8
904	95.4	92.7	94.9
904	95.4	92.7	94.9
905	95.5	92.7	94.9
905	95.5	92.7	95
906	95.5	92.7	95
906	95.5	92.8	95
907	95.5	92.8	95
907	95.5	92.8	95
908	95.5	92.9	95
908	95.5	92.9	95
909	95.5	92.9	95
909	95.5	92.9	95
910	95.5	92.9	95
910	95.5	92.9	95
911	95.5	92.9	94.9
911	95.5	92.9	94.9
912	95.6	92.9	94.9
912	95.6	92.9	94.9
913	95.6	93	94.9
913	95.6	93	94.9
914	95.5	93	94.9
914	95.5	93	94.9
915	95.5	93	94.9
915	95.5	93	94.9
916	95.5	93	94.9
916	95.4	93	94.9
917	95.4	93	94.9
917	95.4	93	94.9
917	95.4	93	94.9
918	95.4	93	94.9
918	95.4	93	94.9
919	95.4	93	94.9
919	95.4	93	94.9
920	95.5	93	94.9
920	95.5	93	94.9
921	95.5	93.1	94.9
921	95.5	93.1	94.9
922	95.5	93.1	94.9
922	95.5	93.1	94.9
923	95.5	93.1	94.9
923	95.5	93	94.9
924	95.4	93	94.9
924	95.4	93	94.9
925	95.4	93	94.9
925	95.4	93	95
926	95.3	93	95
926	95.3	93	95
927	95.3	92.9	95
927	95.3	92.9	95
928	95.3	92.9	95
928	95.3	92.9	94.9
929	95.3	92.9	94.9
929	95.3	92.9	94.9
930	95.3	92.9	94.9
930	95.2	92.9	94.9
931	95.2	92.9	94.9
931	95.2	92.9	94.9
931	95.2	92.8	94.9
932	95.2	92.8	94.9
932	95.1	92.8	94.9
933	95.1	92.8	94.8
933	95.1	92.7	94.8
934	95.1	92.7	94.8
934	95.1	92.7	94.8
935	95.1	92.7	94.8
935	95.1	92.7	94.8
936	95.2	92.7	94.8
936	95.2	92.7	94.8
937	95.2	92.7	94.8
937	95.2	92.7	94.8
938	95.2	92.7	94.8
938	95.2	92.7	94.8
939	95.2	92.7	94.7
939	95.2	92.7	94.7
940	95.2	92.8	94.7
940	95.2	92.8	94.7
941	95.2	92.8	94.6
941	95.3	92.8	94.6
942	95.3	92.8	94.6
942	95.3	92.8	94.6
943	95.3	92.8	94.6
943	95.3	92.8	94.7
944	95.2	92.7	94.7
944	95.2	92.7	94.7
944	95.2	92.7	94.7
945	95.1	92.7	94.7
945	95.1	92.6	94.7
946	95.1	92.6	94.7
946	95.1	92.6	94.7
947	95.1	92.6	94.7
947	95.1	92.6	94.7
948	95.1	92.6	94.7
948	95.1	92.5	94.7
949	95.1	92.5	94.6
949	95.1	92.5	94.6
950	95.1	92.5	94.6
950	95.1	92.5	94.6
951	95	92.5	94.6
951	95	92.5	94.6
952	95	92.5	94.6
952	94.9	92.5	94.6
953	94.9	92.5	94.6
953	94.8	92.5	94.6
954	94.8	92.5	94.6
954	94.7	92.5	94.6
955	94.7	92.5	94.5
955	94.7	92.5	94.5
956	94.6	92.4	94.5
956	94.6	92.4	94.5
957	94.6	92.4	94.5
957	94.6	92.4	94.5
957	94.6	92.4	94.5
958	94.6	92.4	94.6
958	94.6	92.4	94.6
959	94.6	92.4	94.6
959	94.6	92.4	94.6
960	94.6	92.4	94.6
960	94.7	92.3	94.6
961	94.7	92.3	94.6
961	94.8	92.3	94.6
962	94.8	92.3	94.6
962	94.9	92.3	94.6
963	94.9	92.3	94.6
963	95	92.3	94.6
964	95	92.3	94.6
964	95	92.3	94.6
965	95	92.3	94.6
965	95	92.3	94.6
966	95	92.3	94.6
966	95	92.3	94.6
967	95	92.3	94.6
967	94.9	92.3	94.6
968	94.9	92.4	94.6
968	94.9	92.4	94.6
969	94.9	92.4	94.6
969	94.9	92.3	94.6
970	94.9	92.3	94.6
970	94.9	92.3	94.7
971	94.9	92.3	94.7
971	94.9	92.3	94.7
971	94.9	92.4	94.7
972	94.8	92.4	94.7
972	94.8	92.4	94.7
973	94.8	92.4	94.7
973	94.8	92.4	94.7
974	94.8	92.4	94.7
974	94.8	92.4	94.7
975	94.8	92.4	94.7
975	94.7	92.4	94.7
976	94.7	92.4	94.7
976	94.7	92.4	94.7
977	94.7	92.4	94.7
977	94.7	92.4	94.7
978	94.7	92.4	94.8
978	94.7	92.4	94.8
979	94.7	92.4	94.8
979	94.8	92.4	94.9
980	94.8	92.4	94.9
980	94.8	92.4	94.9
981	94.8	92.4	95
981	94.8	92.4	95
982	94.7	92.4	95
982	94.7	92.3	95
983	94.7	92.3	95
983	94.7	92.3	95
984	94.6	92.3	95
984	94.6	92.3	95
984	94.6	92.3	95
985	94.5	92.3	95
985	94.5	92.2	95
986	94.4	92.2	95
986	94.4	92.2	95
987	94.3	92.1	95
987	94.3	92.1	95
988	94.3	92.1	95
988	94.2	92	94.9
989	94.2	92	94.9
989	94.2	92	94.9
990	94.2	91.9	94.9
990	94.2	91.9	94.9
991	94.2	91.9	94.9
991	94.1	91.9	94.9
992	94.1	91.8	94.8
992	94	91.8	94.8
993	94	91.7	94.8
993	93.9	91.7	94.8
994	93.9	91.6	94.7
994	93.8	91.6	94.7
995	93.8	91.5	94.7
995	93.7	91.5	94.6
996	93.7	91.5	94.6
996	93.6	91.4	94.5
997	93.5	91.4	94.5
997	93.5	91.3	94.5
998	93.4	91.3	94.5
998	93.3	91.2	94.5
998	93.2	91.2	94.5
999	93.1	91.2	94.5
999	93	91.1	94.6
1000	93	91.1	94.6
1000	92.9	91.1	94.6
1000	92.8	91.1	94.6
1000	92.7	91	94.5
1000	92.7	91	94.5
1000	92.6	91	94.5
1000	92.5	90.9	94.5
1000	92.4	90.9	94.5
1000	92.3	90.8	94.4
1000	92.2	90.8	94.4
1000	92.1	90.7	94.4
1010	92	90.6	94.3
1010	91.8	90.6	94.3
1010	91.7	90.6	94.3
1010	91.6	90.5	94.2
1010	91.5	90.5	94.2
1010	91.3	90.4	94.2
1010	91.2	90.3	94.2
1010	91.1	90.3	94.1
1010	91	90.2	94.1
1010	90.8	90.2	94.1
1010	90.7	90.1	94
1010	90.6	90.1	94
1010	90.5	90	93.9
1010	90.4	89.9	93.9
1010	90.2	89.9	93.9
1010	90.2	89.9	93.9
1010	90.1	89.8	93.9
1010	90	89.8	93.9
1010	89.9	89.8	94
1010	89.8	89.8	94
1010	89.8	89.7	94
1020	89.7	89.7	94
1020	89.7	89.7	94
1020	89.7	89.7	94
1020	89.6	89.7	94
1020	89.6	89.7	94
1020	89.6	89.7	93.9
1020	89.7	89.7	93.9
1020	89.7	89.7	93.9
1020	89.7	89.7	93.9
1020	89.8	89.7	93.9
1020	89.8	89.7	93.8
1020	89.9	89.7	93.8
1020	89.9	89.7	93.8
1020	90	89.7	93.8
1020	90	89.7	93.8
1020	90.1	89.7	93.9
1020	90.1	89.7	93.9
1020	90.1	89.7	93.8
1020	90.2	89.6	93.8
1020	90.2	89.6	93.8
1020	90.3	89.6	93.8
1030	90.4	89.5	93.8
1030	90.4	89.5	93.8
1030	90.5	89.5	93.8
1030	90.5	89.4	93.7
1030	90.5	89.4	93.7
1030	90.5	89.4	93.7
1030	90.6	89.3	93.6
1030	90.6	89.3	93.6
1030	90.6	89.2	93.5
1030	90.6	89.2	93.5
1030	90.6	89.1	93.5
1030	90.7	89.1	93.5
1030	90.7	89	93.5
1030	90.7	89	93.5
1030	90.8	89	93.5
1030	90.8	89	93.5
1030	90.8	89	93.6
1030	90.8	89.1	93.6
1030	90.8	89.1	93.6
1030	90.8	89.2	93.6
1040	90.8	89.3	93.6
1040	90.8	89.4	93.7
1040	90.8	89.5	93.7
1040	90.9	89.5	93.7
1040	90.9	89.6	93.8
1040	90.9	89.6	93.8
1040	90.9	89.7	93.8
1040	90.9	89.7	93.9
1040	90.9	89.7	93.9
1040	90.9	89.7	93.9
1040	90.9	89.7	94
1040	90.9	89.8	94
1040	90.9	89.8	94
1040	90.9	89.8	94
1040	91	89.9	94
1040	91	89.9	94
1040	91	89.9	94
1040	91	89.9	94
1040	91	90	94.1
1040	91	90	94.1
1040	91	90	94.1
1050	91.1	90	94.1
1050	91.1	90	94.1
1050	91.1	90	94.1
1050	91.2	90	94.1
1050	91.3	90	94.1
1050	91.3	90	94.2
1050	91.4	90	94.2
1050	91.5	90	94.2
1050	91.6	90	94.2
1050	91.7	90	94.2
1050	91.8	90.1	94.2
1050	91.9	90.1	94.1
1050	92.1	90.1	94.1
1050	92.2	90.1	94.1
1050	92.3	90.2	94.1
1050	92.4	90.2	94.1
1050	92.5	90.2	94.1
1050	92.6	90.2	94.1
1050	92.8	90.2	94
1050	92.8	90.2	94
1050	92.9	90.3	94
1060	93	90.3	94
1060	93.1	90.3	94
1060	93.2	90.3	94
1060	93.2	90.3	94
1060	93.3	90.4	94.1
1060	93.3	90.4	94.1
1060	93.4	90.4	94.1
1060	93.4	90.4	94.1
1060	93.5	90.5	94.1
1060	93.5	90.5	94.1
1060	93.6	90.5	94.1
1060	93.6	90.5	94.1
1060	93.7	90.5	94.1
1060	93.7	90.5	94.1
1060	93.8	90.6	94.1
1060	93.8	90.6	94.1
1060	93.9	90.6	94.2
1060	93.9	90.6	94.2
1060	93.9	90.7	94.2
1060	94	90.7	94.3
1070	94	90.7	94.3
1070	94	90.7	94.3
1070	94.1	90.7	94.3
1070	94.1	90.7	94.3
1070	94.1	90.7	94.3
1070	94.2	90.8	94.3
1070	94.2	90.8	94.3
1070	94.3	90.8	94.3
1070	94.3	90.8	94.3
1070	94.3	90.8	94.3
1070	94.3	90.8	94.2
1070	94.3	90.8	94.2
1070	94.3	90.8	94.2
1070	94.3	90.8	94.2
1070	94.3	90.8	94.2
1070	94.3	90.8	94.2
1070	94.3	90.8	94.2
1070	94.3	90.8	94.2
1070	94.3	90.8	94.2
1070	94.3	90.8	94.2
1070	94.3	90.8	94.2
1080	94.3	90.8	94.3
1080	94.3	90.8	94.3
1080	94.3	90.8	94.3
1080	94.4	90.8	94.3
1080	94.4	90.8	94.3
1080	94.4	90.8	94.3
1080	94.4	90.8	94.3
1080	94.4	90.8	94.3
1080	94.5	90.9	94.3
1080	94.5	90.9	94.3
1080	94.5	90.9	94.3
1080	94.5	90.9	94.4
1080	94.5	90.9	94.4
1080	94.5	90.9	94.4
1080	94.5	90.9	94.4
1080	94.5	90.9	94.4
1080	94.4	90.9	94.4
1080	94.4	90.9	94.4
1080	94.4	90.9	94.3
1080	94.4	90.9	94.3
1080	94.3	90.8	94.3
1090	94.3	90.8	94.3
1090	94.3	90.8	94.3
1090	94.3	90.8	94.3
1090	94.3	90.8	94.3
1090	94.3	90.7	94.3
1090	94.3	90.7	94.3
1090	94.3	90.7	94.3
1090	94.3	90.7	94.3
1090	94.3	90.7	94.2
1090	94.3	90.7	94.2
1090	94.3	90.7	94.2
1090	94.3	90.7	94.2
1090	94.3	90.7	94.2
1090	94.4	90.7	94.2
1090	94.4	90.7	94.2
1090	94.4	90.7	94.2
1090	94.3	90.7	94.2
1090	94.3	90.7	94.2
1090	94.3	90.7	94.2
1090	94.3	90.8	94.2
1090	94.3	90.8	94.2
1100	94.3	90.8	94.2
1100	94.3	90.8	94.2
1100	94.3	90.8	94.2
1100	94.3	90.8	94.2
1100	94.2	90.8	94.2
1100	94.2	90.8	94.2
1100	94.2	90.7	94.2
1100	94.2	90.7	94.2
1100	94.1	90.7	94.2
1100	94.1	90.7	94.2
1100	94.1	90.7	94.2
1100	94.1	90.7	94.2
1100	94.1	90.6	94.2
1100	94.1	90.6	94.2
1100	94.1	90.6	94.2
1100	94.1	90.6	94.2
1100	94.1	90.6	94.2
1100	94.1	90.6	94.3
1100	94	90.7	94.3
1100	94	90.7	94.3
1110	94	90.7	94.3
1110	93.9	90.7	94.3
1110	93.9	90.7	94.3
1110	93.8	90.7	94.3
1110	93.8	90.7	94.2
1110	93.7	90.7	94.2
1110	93.6	90.7	94.2
1110	93.6	90.7	94.2
1110	93.5	90.7	94.2
1110	93.5	90.7	94.2
1110	93.4	90.7	94.1
1110	93.4	90.7	94.1
1110	93.3	90.7	94.2
1110	93.3	90.7	94.2
1110	93.3	90.7	94.2
1110	93.3	90.8	94.2
1110	93.3	90.8	94.2
1110	93.3	90.8	94.2
1110	93.3	90.8	94.2
1110	93.4	90.9	94.2
1110	93.4	90.9	94.2
1120	93.5	90.9	94.2
1120	93.6	91	94.2
1120	93.7	91	94.2
1120	93.8	91	94.2
1120	93.9	91.1	94.2
1120	94	91.1	94.3
1120	94	91.1	94.3
1120	94.1	91.2	94.3
1120	94.1	91.2	94.3
1120	94.2	91.2	94.2
1120	94.2	91.2	94.2
1120	94.3	91.2	94.2
1120	94.3	91.2	94.2
1120	94.3	91.2	94.2
1120	94.3	91.2	94.2
1120	94.3	91.2	94.2
1120	94.4	91.2	94.2
1120	94.4	91.2	94.2
1120	94.4	91.2	94.2
1120	94.4	91.2	94.2
1120	94.4	91.2	94.2
1130	94.4	91.2	94.3
1130	94.4	91.2	94.3
1130	94.4	91.2	94.3
1130	94.4	91.2	94.3
1130	94.4	91.2	94.2
1130	94.3	91.2	94.2
1130	94.3	91.2	94.2
1130	94.3	91.2	94.2
1130	94.3	91.2	94.2
1130	94.4	91.2	94.1
1130	94.4	91.2	94.1
1130	94.4	91.2	94.1
1130	94.4	91.3	94.1
1130	94.4	91.3	94.1
1130	94.4	91.3	94.1
1130	94.5	91.3	94.1
1130	94.5	91.4	94.1
1130	94.5	91.4	94.1
1130	94.5	91.4	94.1
1130	94.5	91.4	94.1
1130	94.6	91.4	94.2
1140	94.6	91.5	94.2
1140	94.6	91.5	94.2
1140	94.7	91.5	94.2
1140	94.7	91.5	94.2
1140	94.7	91.5	94.2
1140	94.8	91.5	94.2
1140	94.8	91.5	94.2
1140	94.8	91.5	94.2
1140	94.8	91.6	94.2
1140	94.9	91.6	94.2
1140	94.9	91.6	94.2
1140	94.9	91.6	94.2
1140	94.9	91.6	94.2
1140	94.9	91.6	94.2
1140	94.9	91.6	94.2
1140	94.9	91.7	94.2
1140	94.8	91.7	94.3
1140	94.8	91.7	94.3
1140	94.8	91.7	94.3
1140	94.8	91.7	94.3
1150	94.8	91.7	94.3
1150	94.8	91.7	94.3
1150	94.8	91.6	94.2
1150	94.8	91.6	94.2
1150	94.8	91.6	94.2
1150	94.7	91.6	94.2
1150	94.7	91.5	94.2
1150	94.7	91.5	94.1
1150	94.7	91.5	94.1
1150	94.7	91.5	94.1
1150	94.7	91.4	94.1
1150	94.7	91.4	94.1
1150	94.7	91.4	94
1150	94.7	91.4	94
1150	94.7	91.4	94
1150	94.7	91.3	94
1150	94.7	91.3	94
1150	94.7	91.3	94
1150	94.7	91.3	94
1150	94.7	91.3	94
1150	94.7	91.3	94
1160	94.7	91.3	93.9
1160	94.7	91.3	93.9
1160	94.7	91.3	93.9
1160	94.7	91.3	93.9
1160	94.7	91.3	93.9
1160	94.7	91.3	93.9
1160	94.7	91.3	93.9
1160	94.7	91.3	93.9
1160	94.7	91.3	93.9
1160	94.7	91.2	93.9
1160	94.7	91.2	93.9
1160	94.7	91.3	93.9
1160	94.7	91.3	93.9
1160	94.7	91.3	93.9
1160	94.7	91.3	93.9
1160	94.7	91.3	93.9
1160	94.7	91.3	93.9
1160	94.7	91.3	93.9
1160	94.7	91.2	93.9
1160	94.7	91.2	93.9
1160	94.7	91.2	93.9
1170	94.6	91.2	93.8
1170	94.7	91.2	93.8
1170	94.7	91.2	93.8
1170	94.7	91.2	93.8
1170	94.7	91.2	93.8
1170	94.7	91.2	93.9
1170	94.7	91.3	93.9
1170	94.7	91.3	93.9
1170	94.7	91.3	93.9
1170	94.7	91.3	93.9
1170	94.7	91.3	93.9
1170	94.7	91.4	93.9
1170	94.7	91.4	93.9
1170	94.7	91.4	93.9
1170	94.7	91.4	94
1170	94.7	91.4	94
1170	94.7	91.5	94
1170	94.7	91.5	94
1170	94.7	91.5	94
1170	94.7	91.5	94
1170	94.7	91.5	94
1180	94.7	91.5	94
1180	94.7	91.5	94
1180	94.7	91.5	94
1180	94.7	91.5	94.1
1180	94.7	91.5	94.1
1180	94.7	91.5	94.1
1180	94.7	91.5	94.1
1180	94.6	91.5	94.1
1180	94.6	91.5	94.1
1180	94.6	91.5	94.1
1180	94.6	91.6	94
1180	94.6	91.6	94
1180	94.6	91.6	94
1180	94.6	91.6	94
1180	94.6	91.6	94
1180	94.6	91.6	94
1180	94.6	91.6	94
1180	94.6	91.6	94
1180	94.6	91.5	94
1180	94.6	91.5	94
1190	94.6	91.5	94
1190	94.5	91.5	94
1190	94.5	91.5	93.9
1190	94.5	91.5	93.9
1190	94.4	91.5	93.9
1190	94.4	91.5	93.9
1190	94.4	91.5	93.9
1190	94.4	91.5	93.9
1190	94.4	91.5	93.9
1190	94.4	91.5	93.9
1190	94.4	91.5	93.9
1190	94.4	91.5	93.9
1190	94.4	91.6	93.9
1190	94.4	91.6	93.9
1190	94.5	91.6	93.9
1190	94.5	91.6	93.9
1190	94.5	91.6	93.9
1190	94.5	91.6	93.9
1190	94.5	91.6	93.9
1190	94.5	91.6	93.9
1190	94.5	91.6	93.9
1200	94.6	91.6	93.9
1200	94.6	91.6	93.9
1200	94.6	91.6	93.9
1200	94.6	91.7	94
1200	94.6	91.6	94
1200	94.6	91.6	94
1200	94.6	91.6	94
1200	94.6	91.6	94
1200	94.6	91.6	94
1200	94.6	91.6	94
1200	94.6	91.6	94
1200	94.6	91.6	93.9
1200	94.6	91.6	93.9
1200	94.6	91.6	93.9
1200	94.5	91.6	93.9
1200	94.5	91.6	93.9
1200	94.5	91.6	93.9
1200	94.5	91.6	93.9
1200	94.5	91.6	93.9
1200	94.5	91.6	94
1200	94.5	91.6	94
1210	94.5	91.6	94
1210	94.5	91.6	94
1210	94.5	91.6	94
1210	94.5	91.6	93.9
1210	94.5	91.6	93.9
1210	94.5	91.6	93.9
1210	94.4	91.6	93.9
1210	94.4	91.6	93.9
1210	94.4	91.6	93.9
1210	94.4	91.6	94
1210	94.4	91.6	94
1210	94.4	91.6	94
1210	94.4	91.6	94
1210	94.4	91.6	94
1210	94.4	91.6	94
1210	94.4	91.6	94
1210	94.4	91.7	94
1210	94.5	91.7	94
1210	94.5	91.7	94
1210	94.5	91.7	94
1210	94.5	91.7	94
1220	94.5	91.7	94
1220	94.5	91.7	94
1220	94.5	91.7	94
1220	94.5	91.7	94
1220	94.5	91.7	94
1220	94.5	91.7	94
1220	94.5	91.7	94
1220	94.5	91.7	94
1220	94.5	91.7	94
1220	94.5	91.7	94
1220	94.5	91.6	94
1220	94.5	91.6	94
1220	94.4	91.6	94
1220	94.4	91.6	94
1220	94.4	91.6	94
1220	94.4	91.6	94
1220	94.4	91.6	93.9
1220	94.3	91.6	93.9
1220	94.3	91.6	93.9
1220	94.3	91.6	93.9
1230	94.2	91.6	93.9
1230	94.2	91.5	93.9
1230	94.2	91.5	93.9
1230	94.1	91.5	93.9
1230	94.1	91.5	93.9
1230	94.1	91.5	93.9
1230	94.1	91.5	93.9
1230	94.1	91.5	93.9
1230	94.1	91.5	93.9
1230	94.1	91.5	93.9
1230	94.1	91.5	93.9
1230	94.1	91.5	93.9
1230	94.1	91.5	93.9
1230	94.1	91.5	93.9
1230	94.1	91.5	93.9
1230	94	91.5	93.9
1230	94	91.5	93.9
1230	94	91.5	93.9
1230	94	91.5	93.9
1230	94	91.5	93.9
1230	94	91.5	93.9
1240	94	91.5	93.9
1240	94	91.5	93.9
1240	94	91.5	93.8
1240	94.1	91.5	93.8
1240	94.1	91.5	93.8
1240	94.1	91.5	93.8
1240	94.1	91.5	93.8
1240	94.2	91.5	93.8
1240	94.2	91.5	93.8
1240	94.2	91.5	93.9
1240	94.2	91.5	93.9
1240	94.2	91.5	93.9
1240	94.2	91.5	93.9
1240	94.2	91.5	93.9
1240	94.2	91.5	93.9
1240	94.2	91.5	93.8
1240	94.2	91.5	93.8
1240	94.2	91.5	93.8
1240	94.1	91.5	93.8
1240	94.1	91.5	93.8
1240	94.1	91.5	93.8
1250	94.1	91.5	93.8
1250	94.1	91.5	93.8
1250	94.1	91.5	93.8
1250	94.1	91.5	93.7
1250	94.1	91.4	93.7
1250	94.1	91.4	93.7
1250	94.1	91.4	93.7
1250	94.1	91.4	93.7
1250	94.1	91.4	93.7
1250	94.1	91.4	93.7
1250	94.1	91.4	93.7
1250	94.1	91.4	93.6
1250	94.1	91.4	93.6
1250	94.1	91.3	93.6
1250	94.1	91.3	93.5
1250	94.1	91.3	93.5
1250	94.1	91.3	93.5
1250	94	91.2	93.4
1250	94	91.2	93.4
1250	94	91.2	93.4
1250	93.9	91.1	93.3
1260	93.9	91.1	93.3
1260	93.9	91.1	93.2
1260	93.8	91	93.2
1260	93.8	91	93.1
1260	93.8	90.9	93.1
1260	93.7	90.9	93
1260	93.7	90.9	93
1260	93.7	90.9	92.9
1260	93.7	90.8	92.9
1260	93.7	90.8	92.9
1260	93.7	90.8	92.8
1260	93.7	90.8	92.8
1260	93.7	90.9	92.8
1260	93.7	90.9	92.8
1260	93.7	90.9	92.8
1260	93.7	90.9	92.8
1260	93.7	90.9	92.8
1260	93.7	90.9	92.9
1260	93.8	91	93
1260	93.8	91	93
1270	93.8	91	93.1
1270	93.9	91.1	93.1
1270	93.9	91.1	93.2
1270	94	91.2	93.2
1270	94	91.2	93.2
1270	94	91.2	93.3
1270	94.1	91.3	93.3
1270	94.1	91.3	93.4
1270	94.1	91.3	93.4
1270	94.1	91.3	93.4
1270	94.1	91.3	93.5
1270	94.2	91.3	93.4
1270	94.2	91.4	93.4
1270	94.2	91.4	93.4
1270	94.1	91.4	93.3
1270	94.1	91.4	93.3
1270	94.1	91.4	93.2
1270	94.1	91.3	93.2
1270	94.1	91.3	93.1
1270	94	91.3	93.1
1270	94	91.3	93
1280	94	91.3	93
1280	93.9	91.3	93
1280	93.9	91.3	92.9
1280	93.9	91.2	92.9
1280	93.8	91.2	92.9
1280	93.8	91.2	93
1280	93.8	91.2	93
1280	93.8	91.2	93
1280	93.8	91.2	93.1
1280	93.8	91.1	93.1
1280	93.8	91.1	93.2
1280	93.8	91.1	93.2
1280	93.8	91.1	93.3
1280	93.8	91.1	93.3
1280	93.8	91.1	93.3
1280	93.8	91.1	93.4
1280	93.8	91.1	93.4
1280	93.8	91.1	93.4
1280	93.7	91.1	93.4
1280	93.7	91	93.4
1280	93.7	91	93.4
1290	93.6	91	93.4
1290	93.6	91	93.3
1290	93.6	90.9	93.3
1290	93.5	90.9	93.3
1290	93.5	90.9	93.3
1290	93.5	90.8	93.3
1290	93.5	90.8	93.3
1290	93.5	90.7	93.2
1290	93.5	90.7	93.2
1290	93.5	90.6	93.2
1290	93.5	90.6	93.2
1290	93.5	90.6	93.1
1290	93.5	90.6	93.1
1290	93.5	90.5	93.1
1290	93.5	90.5	93.1
1290	93.4	90.5	93.1
1290	93.4	90.4	93
1290	93.4	90.4	93
1290	93.4	90.3	93
1290	93.3	90.3	93
1290	93.3	90.3	92.9
1300	93.2	90.2	92.9
1300	93.2	90.2	92.8
1300	93.1	90.1	92.8
1300	93.1	90.1	92.8
1300	93	90	92.7
1300	93	90	92.7
1300	93	89.9	92.7
1300	92.9	89.9	92.6
1300	92.9	89.8	92.6
1300	92.8	89.8	92.6
1300	92.8	89.8	92.6
1300	92.8	89.7	92.5
1300	92.8	89.7	92.5
1300	92.8	89.7	92.5
1300	92.8	89.7	92.5
1300	92.8	89.6	92.5
1300	92.8	89.6	92.5
1300	92.8	89.6	92.4
1300	92.9	89.6	92.4
1300	92.9	89.6	92.4
1310	92.9	89.6	92.4
1310	93	89.6	92.4
1310	93	89.6	92.4
1310	93	89.6	92.4
1310	93	89.6	92.4
1310	93.1	89.6	92.4
1310	93.1	89.6	92.4
1310	93.1	89.6	92.4
1310	93.1	89.6	92.4
1310	93.1	89.6	92.4
1310	93.1	89.6	92.4
1310	93.1	89.6	92.4
1310	93.1	89.6	92.5
1310	93	89.6	92.5
1310	93	89.6	92.5
1310	93	89.6	92.5
1310	93	89.6	92.5
1310	93	89.6	92.5
1310	93	89.6	92.5
1310	92.9	89.6	92.5
1310	92.9	89.6	92.5
1320	92.9	89.6	92.5
1320	92.9	89.6	92.5
1320	92.9	89.6	92.5
1320	92.9	89.5	92.5
1320	92.9	89.5	92.5
1320	92.9	89.5	92.5
1320	92.9	89.5	92.5
1320	92.9	89.6	92.5
1320	92.9	89.6	92.5
1320	92.9	89.6	92.5
1320	92.9	89.6	92.5
1320	92.9	89.6	92.5
1320	93	89.7	92.5
1320	93	89.7	92.5
1320	93	89.7	92.6
1320	93.1	89.7	92.6
1320	93.1	89.8	92.6
1320	93.2	89.8	92.6
1320	93.2	89.8	92.6
1320	93.2	89.8	92.7
1320	93.2	89.8	92.7
1330	93.3	89.8	92.7
1330	93.3	89.8	92.7
1330	93.3	89.8	92.7
1330	93.3	89.8	92.7
1330	93.3	89.8	92.7
1330	93.3	89.7	92.7
1330	93.3	89.7	92.6
1330	93.2	89.7	92.6
1330	93.2	89.7	92.6
1330	93.2	89.6	92.6
1330	93.2	89.6	92.6
1330	93.1	89.6	92.6
1330	93.1	89.6	92.5
1330	93.1	89.6	92.5
1330	93	89.6	92.5
1330	93	89.5	92.5
1330	93	89.5	92.5
1330	92.9	89.5	92.5
1330	92.9	89.5	92.5
1330	92.8	89.4	92.5
1340	92.8	89.4	92.4
1340	92.8	89.4	92.4
1340	92.7	89.3	92.4
1340	92.7	89.3	92.4
1340	92.7	89.3	92.4
1340	92.7	89.2	92.3
1340	92.7	89.2	92.3
1340	92.7	89.2	92.3
1340	92.7	89.1	92.3
1340	92.7	89.1	92.3
1340	92.8	89.1	92.3
1340	92.8	89.1	92.3
1340	92.8	89.1	92.3
1340	92.8	89.1	92.2
1340	92.8	89	92.2
1340	92.8	89	92.2
1340	92.8	89	92.2
1340	92.8	89	92.2
1340	92.8	89	92.2
1340	92.7	89	92.2
1340	92.7	89	92.1
1350	92.7	89	92.1
1350	92.7	88.9	92.1
1350	92.6	88.9	92.1
1350	92.6	88.9	92
1350	92.6	88.9	92
1350	92.6	88.8	92
1350	92.5	88.8	92
1350	92.5	88.8	91.9
1350	92.5	88.7	91.9
1350	92.5	88.7	91.9
1350	92.4	88.7	91.9
1350	92.4	88.6	91.8
1350	92.4	88.6	91.8
1350	92.4	88.6	91.8
1350	92.4	88.6	91.8
1350	92.4	88.6	91.8
1350	92.4	88.5	91.8
1350	92.4	88.5	91.7
1350	92.4	88.5	91.7
1350	92.4	88.5	91.7
1350	92.4	88.5	91.7
1360	92.4	88.4	91.7
1360	92.4	88.4	91.7
1360	92.4	88.4	91.6
1360	92.4	88.3	91.6
1360	92.4	88.3	91.6
1360	92.3	88.2	91.5
1360	92.3	88.1	91.4
1360	92.2	88	91.4
1360	92.2	87.9	91.3
1360	92.1	87.8	91.2
1360	92.1	87.7	91.1
1360	92	87.6	91
1360	91.9	87.4	90.9
1360	91.8	87.2	90.8
1360	91.7	87.1	90.6
1360	91.6	86.9	90.5
1360	91.5	86.7	90.3
1360	91.4	86.5	90.2
1360	91.3	86.4	90
1360	91.2	86.2	89.9
1360	91.1	86.1	89.9
1370	91.1	86	89.8
1370	91	85.9	89.7
1370	90.9	85.8	89.6
1370	90.9	85.7	89.6
1370	90.8	85.6	89.5
1370	90.8	85.5	89.4
1370	90.7	85.4	89.3
1370	90.6	85.2	89.2
1370	90.4	85	89
1370	90.3	84.7	88.8
1370	90.2	84.5	88.6
1370	90	84.2	88.4
1370	89.9	83.9	88.2
1370	89.7	83.6	87.9
1370	89.6	83.3	87.7
1370	89.4	83	87.4
1370	89.2	82.7	87.2
1370	89	82.3	86.9
1370	88.8	82	86.7
1370	88.6	81.8	86.5
1380	88.5	81.6	86.4
1380	88.4	81.6	86.3
1380	88.4	81.6	86.4
1380	88.5	81.7	86.4
1380	88.6	81.9	86.6
1380	88.7	82.2	86.8
1380	88.9	82.6	87.1
1380	89.2	83	87.5
1380	89.5	83.5	87.9
1380	89.8	84	88.3
1380	90.2	84.5	88.8
1380	90.5	85.1	89.2
1380	90.8	85.6	89.6
1380	91.2	86.1	90
1380	91.5	86.5	90.4
1380	91.7	86.9	90.7
1380	92	87.3	91
1380	92.2	87.7	91.3
1380	92.4	88	91.6
1380	92.6	88.3	91.8
1380	92.7	88.6	92
1390	92.9	88.8	92.2
1390	93	89.1	92.4
1390	93.2	89.3	92.6
1390	93.3	89.6	92.8
1390	93.5	89.9	93
1390	93.6	90.1	93.1
1390	93.6	90.3	93.3
1390	93.7	90.5	93.4
1390	93.7	90.6	93.5
1390	93.8	90.7	93.6
1390	93.8	90.7	93.6
1390	93.8	90.8	93.7
1390	93.7	90.8	93.7
1390	93.7	90.9	93.7
1390	93.7	90.9	93.8
1390	93.7	90.9	93.8
1390	93.7	90.9	93.8
1390	93.7	90.9	93.8
1390	93.7	90.9	93.8
1390	93.6	90.9	93.7
1390	93.6	90.9	93.7
1400	93.6	90.9	93.7
1400	93.5	90.9	93.7
1400	93.5	90.9	93.7
1400	93.4	90.8	93.6
1400	93.4	90.8	93.6
1400	93.3	90.8	93.6
1400	93.3	90.7	93.6
1400	93.2	90.7	93.6
1400	93.1	90.6	93.5
1400	93	90.6	93.5
1400	92.9	90.5	93.5
1400	92.8	90.5	93.5
1400	92.8	90.5	93.4
1400	92.7	90.4	93.4
1400	92.6	90.4	93.4
1400	92.5	90.4	93.3
1400	92.5	90.3	93.3
1400	92.4	90.3	93.2
1400	92.2	90.2	93.2
1400	92.1	90.2	93.2
1400	92	90.1	93.1
1410	91.9	90	93.1
1410	91.7	90	93
1410	91.6	89.9	93
1410	91.4	89.8	92.9
1410	91.3	89.8	92.9
1410	91.1	89.7	92.8
1410	91	89.7	92.7
1410	90.8	89.6	92.7
1410	90.7	89.5	92.6
1410	90.5	89.4	92.6
1410	90.4	89.4	92.5
1410	90.2	89.3	92.4
1410	90	89.2	92.4
1410	89.9	89.1	92.3
1410	89.7	89.1	92.2
1410	89.6	89	92.2
1410	89.4	88.9	92.1
1410	89.2	88.8	92
1410	89.1	88.7	91.9
1410	88.9	88.6	91.9
1420	88.7	88.5	91.8
1420	88.5	88.4	91.7
1420	88.4	88.3	91.6
1420	88.2	88.2	91.5
1420	88	88.1	91.5
1420	87.8	88	91.4
1420	87.6	87.9	91.3
1420	87.4	87.7	91.2
1420	87.2	87.6	91.1
1420	87.1	87.5	91
1420	87	87.4	90.9
1420	86.9	87.3	90.8
1420	86.9	87.2	90.7
1420	86.9	87.1	90.6
1420	86.9	87.1	90.5
1420	86.9	87	90.4
1420	86.9	86.8	90.4
1420	87	86.7	90.3
1420	87	86.6	90.2
1420	87.1	86.4	90.1
1420	87.1	86.3	89.9
1430	87.1	86.1	89.8
1430	87.1	85.9	89.7
1430	87.1	85.8	89.5
1430	87	85.6	89.4
1430	87	85.4	89.3
1430	86.9	85.2	89.1
1430	86.8	85	88.9
1430	86.6	84.7	88.7
1430	86.4	84.5	88.4
1430	86.2	84.1	88.2
1430	86	83.8	87.9
1430	85.7	83.5	87.7
1430	85.5	83.2	87.4
1430	85.2	82.9	87.2
1430	85	82.6	86.9
1430	84.8	82.4	86.7
1430	84.6	82.1	86.5
1430	84.5	81.9	86.4
1430	84.4	81.7	86.2
1430	84.2	81.5	86
1430	84.2	81.3	85.9
1440	84.1	81.1	85.7
1440	84.2	80.9	85.6
1440	84.3	80.7	85.4
1440	84.4	80.5	85.3
1440	84.5	80.3	85.1
1440	84.6	80.2	85
1440	84.7	80.1	84.9
1440	84.7	80	84.9
1440	84.7	79.9	84.8
1440	84.8	79.8	84.7
1440	84.8	79.7	84.6
1440	84.8	79.6	84.5
1440	84.8	79.5	84.4
1440	84.8	79.3	84.3
1440	84.8	79.2	84.3
1440	84.8	79.1	84.1
1440	84.8	79	84
1440	84.8	78.8	83.9
1440	84.7	78.7	83.8
1440	84.7	78.6	83.7
1440	84.6	78.4	83.6
1450	84.5	78.3	83.5
1450	84.4	78.2	83.4
1450	84.3	78	83.3
1450	84.2	77.9	83.1
1450	84	77.7	83
1450	83.9	77.5	82.8
1450	83.7	77.3	82.7
1450	83.6	77.1	82.5
1450	83.4	77	82.4
1450	83.3	76.8	82.3
1450	83.1	76.6	82.1
1450	82.9	76.4	81.9
1450	82.7	76.2	81.8
1450	82.6	76	81.6
1450	82.4	75.8	81.4
1450	82.2	75.6	81.3
1450	82	75.4	81.1
1450	81.9	75.2	81
1450	81.7	75.1	80.9
1450	81.6	75	80.8
1460	81.5	74.8	80.7
1460	81.4	74.8	80.6
1460	81.3	74.7	80.6
1460	81.2	74.8	80.7
1460	81.2	75	80.9
1460	81	75.1	81
1460	80.9	75.3	81.2
1460	80.8	75.4	81.2
1460	80.7	75.4	81.3
1460	80.5	75.4	81.3
1460	80.4	75.4	81.3
1460	80.2	75.5	81.3
1460	80	75.5	81.3
1460	79.9	75.5	81.4
1460	79.7	75.5	81.4
1460	79.5	75.6	81.4
1460	79.4	75.7	81.5
1460	79.3	75.8	81.6
1460	79.2	76	81.7
1460	79.2	76.4	82
1460	79.2	76.8	82.3
1470	79.3	77.3	82.7
1470	79.4	77.8	83.2
1470	79.5	78.4	83.6
1470	79.6	78.9	84
1470	79.8	79.5	84.5
1470	80	80	85
1470	80.1	80.6	85.5
1470	80.3	81.2	85.9
1470	80.5	81.8	86.4
1470	80.6	82.3	86.9
1470	80.8	82.9	87.3
1470	80.9	83.4	87.8
1470	81	83.9	88.2
1470	81.2	84.6	88.7
1470	81.4	85.3	89.3
1470	81.6	86	89.9
1470	81.9	86.7	90.4
1470	82.1	87.2	90.8
1470	82.3	87.6	91.2
1470	82.6	88	91.4
1470	82.9	88.3	91.7
1480	83.2	88.5	91.9
1480	83.5	88.9	92.1
1480	83.9	89.2	92.3
1480	84.3	89.4	92.6
1480	84.7	89.7	92.8
1480	85.1	90	92.9
1480	85.6	90.2	93.1
1480	86	90.4	93.3
1480	86.5	90.7	93.5
1480	87	90.9	93.7
1480	87.6	91.2	93.9
1480	88.2	91.5	94.2
1480	88.9	91.8	94.4
1480	89.5	92.1	94.6
1480	90.1	92.4	94.8
1480	90.7	92.7	95
1480	91.2	92.9	95.2
1480	91.7	93.1	95.4
1480	92.1	93.3	95.5
1480	92.5	93.5	95.6
1480	92.8	93.6	95.7
1490	93.1	93.8	95.8
1490	93.4	93.9	95.9
1490	93.7	94	96
1490	94	94.1	96.1
1490	94.3	94.3	96.2
1490	94.6	94.4	96.3
1490	94.8	94.5	96.4
1490	95.1	94.6	96.5
1490	95.3	94.7	96.6
1490	95.5	94.8	96.7
1490	95.7	95	96.8
1490	95.8	95.1	96.9
1490	95.9	95.1	96.9
1490	96	95.2	97
1490	96.1	95.2	97
1490	96.1	95.3	97
1490	96.2	95.3	97.1
1490	96.2	95.3	97.1
1490	96.2	95.3	97.1
1490	96.3	95.4	97.1
1500	96.4	95.4	97.1
1500	96.4	95.5	97.2
1500	96.5	95.6	97.2
1500	96.6	95.6	97.2
1500	96.7	95.7	97.3
1500	96.7	95.7	97.3
1500	96.8	95.8	97.3
1500	96.8	95.8	97.3
1500	96.8	95.8	97.4
1500	96.8	95.9	97.4
1500	96.9	95.9	97.4
1500	96.9	95.9	97.4
1500	96.9	95.9	97.5
1500	96.9	96	97.5
1500	96.9	96	97.5
1500	96.9	96	97.5
1500	96.9	96.1	97.5
1500	96.9	96.1	97.6
1500	96.9	96.1	97.6
1500	96.9	96.1	97.6
1500	96.9	96.1	97.6
1510	96.9	96.1	97.6
1510	96.8	96.1	97.6
1510	96.8	96.2	97.7
1510	96.8	96.2	97.8
1510	96.8	96.3	97.8
1510	96.9	96.3	97.9
1510	96.8	96.3	97.8
1510	96.8	96.3	97.8
1510	96.8	96.3	97.8
1510	96.8	96.3	97.7
1510	96.8	96.3	97.7
1510	96.8	96.3	97.7
1510	96.8	96.3	97.7
1510	96.7	96.3	97.7
1510	96.7	96.3	97.7
1510	96.6	96.3	97.7
1510	96.6	96.3	97.7
1510	96.6	96.3	97.7
1510	96.5	96.3	97.7
1510	96.5	96.3	97.7
1510	96.5	96.4	97.7
1520	96.5	96.4	97.7
1520	96.4	96.4	97.7
1520	96.4	96.4	97.7
1520	96.4	96.4	97.7
1520	96.4	96.4	97.7
1520	96.4	96.4	97.8
1520	96.4	96.4	97.8
1520	96.4	96.4	97.8
1520	96.3	96.4	97.8
1520	96.3	96.4	97.8
1520	96.2	96.4	97.8
1520	96.2	96.4	97.8
1520	96.1	96.4	97.8
1520	96	96.4	97.8
1520	95.9	96.4	97.8
1520	95.8	96.4	97.7
1520	95.7	96.4	97.7
1520	95.6	96.3	97.7
1520	95.5	96.3	97.6
1520	95.3	96.3	97.6
1520	95.2	96.2	97.6
1530	95.1	96.2	97.5
1530	94.9	96.2	97.5
1530	94.7	96.1	97.4
1530	94.5	96	97.4
1530	94.2	96	97.3
1530	93.9	95.9	97.3
1530	93.6	95.8	97.2
1530	93.4	95.7	97.1
1530	93.1	95.7	97.1
1530	92.8	95.6	97
1530	92.5	95.5	97
1530	92.2	95.5	96.9
1530	91.9	95.4	96.8
1530	91.5	95.3	96.8
1530	91	95.1	96.6
1530	90.3	95	96.5
1530	89.4	94.8	96.3
1530	88.4	94.6	96.1
1530	87.4	94.3	95.9
1530	86.6	94.2	95.7
1540	86	94	95.5
1540	85.4	93.9	95.4
1540	84.9	93.7	95.3
1540	84.4	93.6	95.2
1540	84	93.5	95.1
1540	83.7	93.4	95
1540	83.3	93.4	95
1540	83	93.2	94.9
1540	82.7	93.1	94.8
1540	82.4	93	94.8
1540	82.3	92.8	94.7
1540	82.3	92.7	94.7
1540	82.6	92.7	94.7
1540	83.1	92.7	94.8
1540	83.7	92.8	94.8
1540	84.3	92.9	94.9
1540	84.9	93	95
1540	85.5	93.2	95.2
1540	86.2	93.3	95.3
1540	86.9	93.4	95.5
1540	87.6	93.6	95.6
1550	88.3	93.8	95.8
1550	88.9	93.9	95.9
1550	89.5	94	96
1550	89.9	94.1	96.1
1550	90.2	94.2	96.2
1550	90.6	94.2	96.2
1550	90.9	94.3	96.3
1550	91.2	94.4	96.3
1550	91.6	94.5	96.4
1550	92	94.6	96.5
1550	92.3	94.7	96.6
1550	92.6	94.8	96.6
1550	92.9	94.8	96.6
1550	93.1	94.9	96.7
1550	93.2	94.9	96.7
1550	93.3	95	96.7
1550	93.4	95	96.7
1550	93.5	95	96.6
1550	93.6	95	96.6
1550	93.6	95	96.6
1550	93.7	95	96.6
1560	93.8	95	96.6
1560	93.8	95	96.6
1560	93.8	94.9	96.6
1560	93.8	94.9	96.7
1560	93.8	94.9	96.7
1560	93.7	94.9	96.7
1560	93.6	94.8	96.7
1560	93.5	94.8	96.7
1560	93.4	94.7	96.6
1560	93.3	94.7	96.5
1560	93.2	94.7	96.5
1560	93.1	94.6	96.4
1560	93	94.6	96.3
1560	93	94.6	96.3
1560	92.8	94.5	96.2
1560	92.7	94.5	96.2
1560	92.6	94.4	96.1
1560	92.4	94.3	96.1
1560	92.1	94.3	96
1560	91.8	94.2	95.9
1560	91.5	94.1	95.8
1570	91.2	94	95.7
1570	90.9	93.9	95.6
1570	90.6	93.8	95.5
1570	90.4	93.8	95.5
1570	90.1	93.7	95.4
1570	89.7	93.6	95.3
1570	89.2	93.5	95.2
1570	88.6	93.3	95.1
1570	87.9	93.1	94.9
1570	87.2	92.9	94.7
1570	86.5	92.8	94.5
1570	85.9	92.6	94.3
1570	85.4	92.5	94.2
1570	85	92.4	94.1
1570	84.7	92.3	94
1570	84.4	92.2	93.9
1570	84.1	92.1	93.8
1570	83.8	92	93.7
1570	83.6	91.9	93.6
1570	83.4	91.8	93.5
1580	83.2	91.7	93.5
1580	83.1	91.6	93.4
1580	83.1	91.5	93.4
1580	83.1	91.4	93.4
1580	83.3	91.4	93.5
1580	83.6	91.4	93.5
1580	83.9	91.4	93.6
1580	84.3	91.4	93.6
1580	84.7	91.5	93.7
1580	85.1	91.6	93.8
1580	85.6	91.7	93.9
1580	86.2	91.8	94
1580	86.8	91.9	94.1
1580	87.4	92	94.3
1580	88	92.2	94.4
1580	88.6	92.3	94.5
1580	89.2	92.4	94.7
1580	89.7	92.6	94.8
1580	90.2	92.7	94.9
1580	90.7	92.8	95
1580	91.1	92.9	95.1
1590	91.5	93	95.2
1590	91.9	93.1	95.3
1590	92.2	93.2	95.3
1590	92.6	93.3	95.4
1590	92.9	93.3	95.5
1590	93.1	93.4	95.5
1590	93.4	93.5	95.6
1590	93.6	93.5	95.6
1590	93.8	93.6	95.7
1590	94	93.7	95.7
1590	94.2	93.7	95.7
1590	94.4	93.7	95.8
1590	94.5	93.8	95.8
1590	94.7	93.8	95.8
1590	94.8	93.8	95.8
1590	94.9	93.8	95.9
1590	95	93.9	95.9
1590	95.1	93.9	95.9
1590	95.2	93.9	95.9
1590	95.3	93.9	95.9
1590	95.3	93.9	95.9
1600	95.4	93.9	95.9
1600	95.5	94	95.9
1600	95.5	94	95.9
1600	95.6	94	95.9
1600	95.6	94	95.9
1600	95.7	94	95.9
1600	95.7	94	95.9
1600	95.7	94	96
1600	95.8	94	96
1600	95.8	94	96
1600	95.9	94	96
1600	95.9	94	96
1600	95.9	94.1	96
1600	96	94.1	96
1600	96	94.1	96.1
1600	96	94.2	96.1
1600	96.1	94.2	96.1
1600	96.1	94.3	96.2
1600	96.1	94.3	96.2
1600	96.2	94.3	96.2
1600	96.2	94.3	96.3
1610	96.2	94.4	96.3
1610	96.2	94.4	96.3
1610	96.2	94.4	96.3
1610	96.3	94.5	96.4
1610	96.3	94.5	96.4
1610	96.3	94.6	96.4
1610	96.3	94.6	96.5
1610	96.3	94.6	96.5
1610	96.3	94.7	96.5
1610	96.3	94.7	96.5
1610	96.3	94.7	96.6
1610	96.3	94.8	96.6
1610	96.3	94.8	96.6
1610	96.3	94.8	96.6
1610	96.3	94.8	96.7
1610	96.3	94.9	96.7
1610	96.3	94.9	96.7
[truncated: 4,951 more rows]

## Sheet: Figure 9 data
	CRMA0	CRMA2	CRMA4
T(℃)	pa·s	pa·s	pa·s
135	7.1	8.64	5.27
150	3.42	4.58	2.7
165	1.75	2.18	1.62
180	1.13	1.44	1.07

## Sheet: Figure 10 data
	CRMA0	CRMA2	CRMA4
loglog(η×103)	log(T+273.15)	log(T+273.15)	log(T+273.15)
2.61082	0.5856	0.59511	0.57075
2.62649	0.54827	0.56358	0.53547
2.64162	0.51095	0.52355	0.50644

## Sheet: Figure 11 data
	CRMA0	CRMA2	CRMA4
T(℃)	Complex modulus (kPa)	Complex modulus (kPa)	Complex modulus (kPa)
64	12.8578	10.1415	13.2804
70	6.60042	5.5407	7.2892
76	3.44049	3.047	4.10945
82	1.87494	1.7088	2.35915
88	1.06815	0.99615	1.36675

## Sheet: Figure 12 data
	CRMA0	CRMA2	CRMA4
T(℃)	Phase angle(°)	Phase angle(°)	Phase angle(°)
64	69.3566	66.5055	63.452
70	74.125	70.478	67.051
76	77.7203	74.1985	70.745
82	80.3995	77.36	74.127
88	82.218	79.808	77.1605

## Sheet: Figure 13 data
CRMA0		CRMA2		CRMA4
T(℃)	Rutting factor(kPa)	T(℃)	Rutting factor(kPa)	T(℃)	Rutting factor(kPa)
64	13.3377	64	10.7902	64	14.4807
64.024	13.3035	64.024	10.7643	64.024	14.4466
64.0481	13.2693	64.0481	10.7385	64.0481	14.4125
64.0721	13.2352	64.0721	10.7128	64.0721	14.3786
64.0961	13.2012	64.0961	10.6871	64.0961	14.3447
64.1201	13.1673	64.1201	10.6615	64.1201	14.3109
64.1441	13.1335	64.1441	10.6359	64.1441	14.2772
64.1682	13.0998	64.1682	10.6104	64.1682	14.2435
64.1922	13.0661	64.1922	10.585	64.1922	14.2099
64.2162	13.0325	64.2162	10.5596	64.2162	14.1765
64.2402	12.9991	64.2402	10.5343	64.2402	14.1431
64.2643	12.9657	64.2643	10.5091	64.2643	14.1097
64.2883	12.9324	64.2883	10.4839	64.2883	14.0765
64.3123	12.8991	64.3123	10.4588	64.3123	14.0433
64.3363	12.866	64.3363	10.4337	64.3363	14.0102
64.3604	12.833	64.3604	10.4087	64.3604	13.9772
64.3844	12.8	64.3844	10.3837	64.3844	13.9443
64.4084	12.7671	64.4084	10.3589	64.4084	13.9114
64.4324	12.7343	64.4324	10.334	64.4324	13.8787
64.4565	12.7016	64.4565	10.3093	64.4565	13.846
64.4805	12.669	64.4805	10.2845	64.4805	13.8133
64.5045	12.6364	64.5045	10.2599	64.5045	13.7808
64.5285	12.604	64.5285	10.2353	64.5285	13.7483
64.5525	12.5716	64.5525	10.2108	64.5525	13.7159
64.5766	12.5393	64.5766	10.1863	64.5766	13.6836
64.6006	12.5071	64.6006	10.1619	64.6006	13.6514
64.6246	12.475	64.6246	10.1375	64.6246	13.6192
64.6487	12.4429	64.6487	10.1132	64.6487	13.5871
64.6727	12.411	64.6727	10.089	64.6727	13.5551
64.6967	12.3791	64.6967	10.0648	64.6967	13.5232
64.7207	12.3473	64.7207	10.0407	64.7207	13.4913
64.7447	12.3156	64.7447	10.0166	64.7447	13.4595
64.7688	12.2839	64.7688	9.9926	64.7688	13.4278
64.7928	12.2524	64.7928	9.96864	64.7928	13.3962
64.8168	12.2209	64.8168	9.94475	64.8168	13.3646
64.8408	12.1895	64.8408	9.92091	64.8408	13.3331
64.8649	12.1582	64.8649	9.89714	64.8649	13.3017
64.8889	12.127	64.8889	9.87341	64.8889	13.2704
64.9129	12.0958	64.9129	9.84975	64.9129	13.2391
64.9369	12.0648	64.9369	9.82614	64.9369	13.2079
64.961	12.0338	64.961	9.80259	64.961	13.1768
64.985	12.0029	64.985	9.77909	64.985	13.1457
65.009	11.972	65.009	9.75565	65.009	13.1147
65.033	11.9413	65.033	9.73227	65.033	13.0838
65.0571	11.9106	65.0571	9.70894	65.0571	13.053
65.0811	11.88	65.0811	9.68567	65.0811	13.0223
65.1051	11.8495	65.1051	9.66245	65.1051	12.9916
65.1291	11.8191	65.1291	9.63929	65.1291	12.961
65.1531	11.7887	65.1531	9.61619	65.1531	12.9304
65.1772	11.7584	65.1772	9.59314	65.1772	12.9
65.2012	11.7282	65.2012	9.57015	65.2012	12.8696
65.2252	11.6981	65.2252	9.54721	65.2252	12.8392
65.2493	11.668	65.2493	9.52433	65.2493	12.809
65.2733	11.6381	65.2733	9.5015	65.2733	12.7788
65.2973	11.6082	65.2973	9.47872	65.2973	12.7487
65.3213	11.5784	65.3213	9.456	65.3213	12.7187
65.3453	11.5486	65.3453	9.43334	65.3453	12.6887
65.3694	11.519	65.3694	9.41073	65.3694	12.6588
65.3934	11.4894	65.3934	9.38817	65.3934	12.629
65.4174	11.4598	65.4174	9.36567	65.4174	12.5992
65.4414	11.4304	65.4414	9.34322	65.4414	12.5695
65.4655	11.401	65.4655	9.32083	65.4655	12.5399
65.4895	11.3718	65.4895	9.29849	65.4895	12.5104
65.5135	11.3425	65.5135	9.2762	65.5135	12.4809
65.5375	11.3134	65.5375	9.25396	65.5375	12.4515
65.5616	11.2844	65.5616	9.23178	65.5616	12.4221
65.5856	11.2554	65.5856	9.20966	65.5856	12.3929
65.6096	11.2265	65.6096	9.18758	65.6096	12.3637
65.6336	11.1976	65.6336	9.16556	65.6336	12.3345
65.6577	11.1689	65.6577	9.14359	65.6577	12.3055
65.6817	11.1402	65.6817	9.12168	65.6817	12.2765
65.7057	11.1115	65.7057	9.09981	65.7057	12.2476
65.7297	11.083	65.7297	9.078	65.7297	12.2187
65.7537	11.0545	65.7537	9.05624	65.7537	12.1899
65.7778	11.0261	65.7778	9.03453	65.7778	12.1612
65.8018	10.9978	65.8018	9.01288	65.8018	12.1325
65.8258	10.9696	65.8258	8.99128	65.8258	12.1039
65.8499	10.9414	65.8499	8.96973	65.8499	12.0754
65.8739	10.9133	65.8739	8.94823	65.8739	12.047
65.8979	10.8853	65.8979	8.92678	65.8979	12.0186
65.9219	10.8573	65.9219	8.90538	65.9219	11.9903
65.9459	10.8294	65.9459	8.88404	65.9459	11.962
65.97	10.8016	65.97	8.86274	65.97	11.9338
65.994	10.7738	65.994	8.8415	65.994	11.9057
66.018	10.7462	66.018	8.82031	66.018	11.8777
66.042	10.7186	66.042	8.79917	66.042	11.8497
66.0661	10.691	66.0661	8.77808	66.0661	11.8218
66.0901	10.6636	66.0901	8.75704	66.0901	11.7939
66.1141	10.6362	66.1141	8.73605	66.1141	11.7661
66.1381	10.6089	66.1381	8.71511	66.1381	11.7384
66.1622	10.5816	66.1622	8.69422	66.1622	11.7107
66.1862	10.5544	66.1862	8.67338	66.1862	11.6831
66.2102	10.5273	66.2102	8.65259	66.2102	11.6556
66.2342	10.5003	66.2342	8.63185	66.2342	11.6281
66.2583	10.4733	66.2583	8.61116	66.2583	11.6007
66.2823	10.4464	66.2823	8.59052	66.2823	11.5734
66.3063	10.4196	66.3063	8.56993	66.3063	11.5462
66.3303	10.3928	66.3303	8.54939	66.3303	11.519
66.3543	10.3661	66.3543	8.5289	66.3543	11.4918
66.3784	10.3395	66.3784	8.50846	66.3784	11.4647
66.4024	10.3129	66.4024	8.48806	66.4024	11.4377
66.4264	10.2864	66.4264	8.46772	66.4264	11.4108
66.4505	10.26	66.4505	8.44742	66.4505	11.3839
66.4745	10.2337	66.4745	8.42717	66.4745	11.3571
66.4985	10.2074	66.4985	8.40697	66.4985	11.3303
66.5225	10.1812	66.5225	8.38682	66.5225	11.3036
66.5465	10.155	66.5465	8.36672	66.5465	11.277
66.5706	10.1289	66.5706	8.34667	66.5706	11.2504
66.5946	10.1029	66.5946	8.32666	66.5946	11.2239
66.6186	10.0769	66.6186	8.3067	66.6186	11.1974
66.6426	10.0511	66.6426	8.28679	66.6426	11.1711
66.6667	10.0252	66.6667	8.26693	66.6667	11.1447
66.6907	9.99949	66.6907	8.24712	66.6907	11.1185
66.7147	9.9738	66.7147	8.22735	66.7147	11.0923
66.7387	9.94818	66.7387	8.20763	66.7387	11.0661
66.7628	9.92263	66.7628	8.18796	66.7628	11.0401
66.7868	9.89714	66.7868	8.16833	66.7868	11.0141
66.8108	9.87172	66.8108	8.14875	66.8108	10.9881
66.8348	9.84636	66.8348	8.12922	66.8348	10.9622
66.8589	9.82107	66.8589	8.10974	66.8589	10.9364
66.8829	9.79584	66.8829	8.0903	66.8829	10.9106
66.9069	9.77068	66.9069	8.07091	66.9069	10.8849
66.9309	9.74558	66.9309	8.05156	66.9309	10.8593
66.9549	9.72055	66.9549	8.03226	66.9549	10.8337
66.979	9.69558	66.979	8.01301	66.979	10.8081
67.003	9.67067	67.003	7.9938	67.003	10.7827
67.027	9.64583	67.027	7.97464	67.027	10.7573
67.0511	9.62105	67.0511	7.95553	67.0511	10.7319
67.0751	9.59634	67.0751	7.93646	67.0751	10.7066
67.0991	9.57169	67.0991	7.91744	67.0991	10.6814
67.1231	9.5471	67.1231	7.89846	67.1231	10.6562
67.1471	9.52258	67.1471	7.87953	67.1471	10.6311
67.1712	9.49812	67.1712	7.86064	67.1712	10.6061
67.1952	9.47372	67.1952	7.8418	67.1952	10.5811
67.2192	9.44939	67.2192	7.82301	67.2192	10.5562
67.2432	9.42512	67.2432	7.80425	67.2432	10.5313
67.2673	9.4009	67.2673	7.78555	67.2673	10.5065
67.2913	9.37676	67.2913	7.76689	67.2913	10.4817
67.3153	9.35267	67.3153	7.74827	67.3153	10.457
67.3393	9.32865	67.3393	7.7297	67.3393	10.4324
67.3634	9.30468	67.3634	7.71117	67.3634	10.4078
67.3874	9.28078	67.3874	7.69269	67.3874	10.3833
67.4114	9.25694	67.4114	7.67425	67.4114	10.3588
67.4354	9.23317	67.4354	7.65586	67.4354	10.3344
67.4595	9.20945	67.4595	7.63751	67.4595	10.3101
67.4835	9.18579	67.4835	7.6192	67.4835	10.2858
67.5075	9.1622	67.5075	7.60094	67.5075	10.2615
67.5315	9.13866	67.5315	7.58272	67.5315	10.2374
67.5556	9.11519	67.5556	7.56454	67.5556	10.2132
67.5796	9.09177	67.5796	7.54641	67.5796	10.1892
67.6036	9.06842	67.6036	7.52833	67.6036	10.1652
67.6276	9.04513	67.6276	7.51028	67.6276	10.1412
67.6517	9.02189	67.6517	7.49228	67.6517	10.1173
67.6757	8.99872	67.6757	7.47432	67.6757	10.0935
67.6997	8.9756	67.6997	7.45641	67.6997	10.0697
67.7237	8.95255	67.7237	7.43853	67.7237	10.046
67.7477	8.92955	67.7477	7.42071	67.7477	10.0223
67.7718	8.90661	67.7718	7.40292	67.7718	9.99869
67.7958	8.88374	67.7958	7.38517	67.7958	9.97513
67.8198	8.86092	67.8198	7.36747	67.8198	9.95163
67.8438	8.83816	67.8438	7.34981	67.8438	9.92818
67.8679	8.81545	67.8679	7.3322	67.8679	9.90479
67.8919	8.79281	67.8919	7.31462	67.8919	9.88145
67.9159	8.77022	67.9159	7.29709	67.9159	9.85817
67.9399	8.74769	67.9399	7.2796	67.9399	9.83494
67.964	8.72522	67.964	7.26215	67.964	9.81177
67.988	8.70281	67.988	7.24475	67.988	9.78865
68.012	8.68046	68.012	7.22738	68.012	9.76558
68.036	8.65816	68.036	7.21006	68.036	9.74257
68.0601	8.63592	68.0601	7.19278	68.0601	9.71962
68.0841	8.61374	68.0841	7.17554	68.0841	9.69672
68.1081	8.59161	68.1081	7.15834	68.1081	9.67387
68.1321	8.56954	68.1321	7.14118	68.1321	9.65108
68.1562	8.54753	68.1562	7.12406	68.1562	9.62834
68.1802	8.52557	68.1802	7.10699	68.1802	9.60565
68.2042	8.50367	68.2042	7.08995	68.2042	9.58302
68.2282	8.48183	68.2282	7.07296	68.2282	9.56044
68.2523	8.46004	68.2523	7.05601	68.2523	9.53791
68.2763	8.43831	68.2763	7.03909	68.2763	9.51544
68.3003	8.41664	68.3003	7.02222	68.3003	9.49302
68.3243	8.39502	68.3243	7.00539	68.3243	9.47065
68.3483	8.37345	68.3483	6.9886	68.3483	9.44834
68.3724	8.35194	68.3724	6.97185	68.3724	9.42607
68.3964	8.33049	68.3964	6.95514	68.3964	9.40386
68.4204	8.30909	68.4204	6.93847	68.4204	9.38171
68.4444	8.28775	68.4444	6.92184	68.4444	9.3596
68.4685	8.26646	68.4685	6.90525	68.4685	9.33755
68.4925	8.24523	68.4925	6.88869	68.4925	9.31555
68.5165	8.22405	68.5165	6.87218	68.5165	9.2936
68.5405	8.20292	68.5405	6.85571	68.5405	9.2717
68.5646	8.18185	68.5646	6.83928	68.5646	9.24985
68.5886	8.16083	68.5886	6.82289	68.5886	9.22806
68.6126	8.13987	68.6126	6.80653	68.6126	9.20632
68.6366	8.11896	68.6366	6.79022	68.6366	9.18462
68.6607	8.09811	68.6607	6.77394	68.6607	9.16298
68.6847	8.07731	68.6847	6.75771	68.6847	9.14139
68.7087	8.05656	68.7087	6.74151	68.7087	9.11985
68.7327	8.03586	68.7327	6.72535	68.7327	9.09837
68.7568	8.01522	68.7568	6.70923	68.7568	9.07693
68.7808	7.99463	68.7808	6.69315	68.7808	9.05554
68.8048	7.9741	68.8048	6.67711	68.8048	9.0342
68.8288	7.95361	68.8288	6.6611	68.8288	9.01292
68.8529	7.93318	68.8529	6.64514	68.8529	8.99168
68.8769	7.91281	68.8769	6.62921	68.8769	8.9705
68.9009	7.89248	68.9009	6.61332	68.9009	8.94936
68.9249	7.87221	68.9249	6.59747	68.9249	8.92827
68.9489	7.85199	68.9489	6.58165	68.9489	8.90724
68.973	7.83182	68.973	6.56588	68.973	8.88625
68.997	7.8117	68.997	6.55014	68.997	8.86531
69.021	7.79163	69.021	6.53444	69.021	8.84442
69.0451	7.77162	69.0451	6.51878	69.0451	8.82358
69.0691	7.75166	69.0691	6.50315	69.0691	8.80279
69.0931	7.73175	69.0931	6.48757	69.0931	8.78205
69.1171	7.71188	69.1171	6.47202	69.1171	8.76136
69.1411	7.69208	69.1411	6.4565	69.1411	8.74072
69.1652	7.67232	69.1652	6.44103	69.1652	8.72012
69.1892	7.65261	69.1892	6.42559	69.1892	8.69958
69.2132	7.63295	69.2132	6.41019	69.2132	8.67908
69.2372	7.61335	69.2372	6.39482	69.2372	8.65863
69.2613	7.59379	69.2613	6.3795	69.2613	8.63823
69.2853	7.57428	69.2853	6.36421	69.2853	8.61787
69.3093	7.55483	69.3093	6.34895	69.3093	8.59757
69.3333	7.53542	69.3333	6.33373	69.3333	8.57731
69.3574	7.51606	69.3574	6.31855	69.3574	8.5571
69.3814	7.49676	69.3814	6.30341	69.3814	8.53694
69.4054	7.4775	69.4054	6.2883	69.4054	8.51682
69.4294	7.45829	69.4294	6.27323	69.4294	8.49676
69.4535	7.43914	69.4535	6.25819	69.4535	8.47674
69.4775	7.42003	69.4775	6.24319	69.4775	8.45676
69.5015	7.40097	69.5015	6.22823	69.5015	8.43684
69.5255	7.38196	69.5255	6.2133	69.5255	8.41696
69.5495	7.36299	69.5495	6.19841	69.5495	8.39713
69.5736	7.34408	69.5736	6.18355	69.5736	8.37734
69.5976	7.32522	69.5976	6.16873	69.5976	8.3576
69.6216	7.3064	69.6216	6.15394	69.6216	8.33791
69.6457	7.28763	69.6457	6.13919	69.6457	8.31826
69.6697	7.26891	69.6697	6.12448	69.6697	8.29866
69.6937	7.25024	69.6937	6.1098	69.6937	8.27911
69.7177	7.23162	69.7177	6.09515	69.7177	8.2596
69.7417	7.21304	69.7417	6.08054	69.7417	8.24014
69.7658	7.19451	69.7658	6.06597	69.7658	8.22073
69.7898	7.17603	69.7898	6.05143	69.7898	8.20136
69.8138	7.1576	69.8138	6.03692	69.8138	8.18203
69.8378	7.13922	69.8378	6.02245	69.8378	8.16275
69.8619	7.12088	69.8619	6.00802	69.8619	8.14352
69.8859	7.10259	69.8859	5.99362	69.8859	8.12433
69.9099	7.08434	69.9099	5.97925	69.9099	8.10519
69.9339	7.06614	69.9339	5.96492	69.9339	8.08609
69.958	7.04799	69.958	5.95062	69.958	8.06704
69.982	7.02989	69.982	5.93636	69.982	8.04803
70.006	7.01183	70.006	5.92213	70.006	8.02907
70.03	6.99382	70.03	5.90794	70.03	8.01015
70.0541	6.97586	70.0541	5.89378	70.0541	7.99128
70.0781	6.95794	70.0781	5.87965	70.0781	7.97245
70.1021	6.94006	70.1021	5.86556	70.1021	7.95367
70.1261	6.92224	70.1261	5.8515	70.1261	7.93492
70.1501	6.90446	70.1501	5.83747	70.1501	7.91623
70.1742	6.88672	70.1742	5.82348	70.1742	7.89758
70.1982	6.86903	70.1982	5.80952	70.1982	7.87897
70.2222	6.85139	70.2222	5.7956	70.2222	7.8604
70.2463	6.83379	70.2463	5.78171	70.2463	7.84188
70.2703	6.81623	70.2703	5.76785	70.2703	7.82341
70.2943	6.79872	70.2943	5.75402	70.2943	7.80497
70.3183	6.78126	70.3183	5.74023	70.3183	7.78658
70.3423	6.76384	70.3423	5.72647	70.3423	7.76824
70.3664	6.74647	70.3664	5.71275	70.3664	7.74993
70.3904	6.72914	70.3904	5.69906	70.3904	7.73167
70.4144	6.71185	70.4144	5.6854	70.4144	7.71345
70.4384	6.69461	70.4384	5.67177	70.4384	7.69528
70.4625	6.67742	70.4625	5.65817	70.4625	7.67715
70.4865	6.66026	70.4865	5.64461	70.4865	7.65906
70.5105	6.64316	70.5105	5.63108	70.5105	7.64101
70.5345	6.62609	70.5345	5.61759	70.5345	7.62301
70.5586	6.60907	70.5586	5.60412	70.5586	7.60505
70.5826	6.59209	70.5826	5.59069	70.5826	7.58713
70.6066	6.57516	70.6066	5.57729	70.6066	7.56925
70.6306	6.55827	70.6306	5.56392	70.6306	7.55142
70.6547	6.54143	70.6547	5.55058	70.6547	7.53362
70.6787	6.52462	70.6787	5.53728	70.6787	7.51587
70.7027	6.50786	70.7027	5.52401	70.7027	7.49816
70.7267	6.49115	70.7267	5.51077	70.7267	7.4805
70.7507	6.47447	70.7507	5.49756	70.7507	7.46287
70.7748	6.45784	70.7748	5.48438	70.7748	7.44529
70.7988	6.44125	70.7988	5.47124	70.7988	7.42775
70.8228	6.42471	70.8228	5.45812	70.8228	7.41024
70.8469	6.40821	70.8469	5.44504	70.8469	7.39278
70.8709	6.39174	70.8709	5.43199	70.8709	7.37537
70.8949	6.37533	70.8949	5.41897	70.8949	7.35799
70.9189	6.35895	70.9189	5.40598	70.9189	7.34065
70.9429	6.34262	70.9429	5.39302	70.9429	7.32335
70.967	6.32632	70.967	5.3801	70.967	7.3061
70.991	6.31007	70.991	5.3672	70.991	7.28888
71.015	6.29386	71.015	5.35434	71.015	7.27171
71.039	6.2777	71.039	5.3415	71.039	7.25458
71.0631	6.26157	71.0631	5.3287	71.0631	7.23748
71.0871	6.24549	71.0871	5.31593	71.0871	7.22043
71.1111	6.22945	71.1111	5.30319	71.1111	7.20342
71.1351	6.21344	71.1351	5.29047	71.1351	7.18645
71.1592	6.19748	71.1592	5.27779	71.1592	7.16951
71.1832	6.18156	71.1832	5.26514	71.1832	7.15262
71.2072	6.16569	71.2072	5.25252	71.2072	7.13577
71.2312	6.14985	71.2312	5.23993	71.2312	7.11895
71.2553	6.13405	71.2553	5.22737	71.2553	7.10218
71.2793	6.11829	71.2793	5.21484	71.2793	7.08545
71.3033	6.10258	71.3033	5.20235	71.3033	7.06875
71.3273	6.0869	71.3273	5.18988	71.3273	7.0521
71.3513	6.07127	71.3513	5.17744	71.3513	7.03548
71.3754	6.05567	71.3754	5.16503	71.3754	7.0189
71.3994	6.04012	71.3994	5.15265	71.3994	7.00236
71.4234	6.0246	71.4234	5.1403	71.4234	6.98587
71.4475	6.00913	71.4475	5.12798	71.4475	6.96941
71.4715	5.99369	71.4715	5.11568	71.4715	6.95298
71.4955	5.9783	71.4955	5.10342	71.4955	6.9366
71.5195	5.96294	71.5195	5.09119	71.5195	6.92026
71.5435	5.94762	71.5435	5.07899	71.5435	6.90395
71.5676	5.93234	71.5676	5.06681	71.5676	6.88768
71.5916	5.91711	71.5916	5.05467	71.5916	6.87146
71.6156	5.90191	71.6156	5.04255	71.6156	6.85527
71.6396	5.88675	71.6396	5.03047	71.6396	6.83911
71.6637	5.87163	71.6637	5.01841	71.6637	6.823
71.6877	5.85654	71.6877	5.00638	71.6877	6.80692
71.7117	5.8415	71.7117	4.99438	71.7117	6.79088
71.7357	5.82649	71.7357	4.98241	71.7357	6.77488
71.7598	5.81153	71.7598	4.97047	71.7598	6.75892
71.7838	5.7966	71.7838	4.95856	71.7838	6.74299
71.8078	5.78171	71.8078	4.94667	71.8078	6.72711
71.8318	5.76686	71.8318	4.93481	71.8318	6.71126
71.8559	5.75205	71.8559	4.92299	71.8559	6.69544
71.8799	5.73727	71.8799	4.91119	71.8799	6.67967
71.9039	5.72253	71.9039	4.89941	71.9039	6.66393
71.9279	5.70783	71.9279	4.88767	71.9279	6.64823
71.9519	5.69317	71.9519	4.87596	71.9519	6.63256
71.976	5.67855	71.976	4.86427	71.976	6.61693
72	5.66396	72	4.85261	72	6.60134
72.024	5.64941	72.024	4.84098	72.024	6.58579
72.0481	5.6349	72.0481	4.82937	72.0481	6.57027
72.0721	5.62043	72.0721	4.8178	72.0721	6.55479
72.0961	5.60599	72.0961	4.80625	72.0961	6.53935
72.1201	5.59159	72.1201	4.79473	72.1201	6.52394
72.1441	5.57723	72.1441	4.78324	72.1441	6.50857
72.1682	5.5629	72.1682	4.77177	72.1682	6.49323
72.1922	5.54861	72.1922	4.76034	72.1922	6.47793
72.2162	5.53436	72.2162	4.74893	72.2162	6.46267
72.2402	5.52014	72.2402	4.73754	72.2402	6.44744
72.2643	5.50596	72.2643	4.72619	72.2643	6.43225
72.2883	5.49182	72.2883	4.71486	72.2883	6.41709
72.3123	5.47771	72.3123	4.70356	72.3123	6.40197
72.3363	5.46364	72.3363	4.69229	72.3363	6.38689
72.3604	5.44961	72.3604	4.68104	72.3604	6.37184
72.3844	5.43561	72.3844	4.66982	72.3844	6.35683
72.4084	5.42165	72.4084	4.65863	72.4084	6.34185
72.4324	5.40772	72.4324	4.64746	72.4324	6.32691
72.4565	5.39383	72.4565	4.63632	72.4565	6.312
72.4805	5.37998	72.4805	4.62521	72.4805	6.29713
72.5045	5.36616	72.5045	4.61412	72.5045	6.28229
72.5285	5.35237	72.5285	4.60306	72.5285	6.26749
72.5525	5.33862	72.5525	4.59203	72.5525	6.25272
72.5766	5.32491	72.5766	4.58102	72.5766	6.23799
72.6006	5.31123	72.6006	4.57004	72.6006	6.22329
72.6246	5.29759	72.6246	4.55909	72.6246	6.20863
72.6487	5.28398	72.6487	4.54816	72.6487	6.194
72.6727	5.27041	72.6727	4.53726	72.6727	6.1794
72.6967	5.25687	72.6967	4.52638	72.6967	6.16484
72.7207	5.24337	72.7207	4.51554	72.7207	6.15032
72.7447	5.2299	72.7447	4.50471	72.7447	6.13583
72.7688	5.21646	72.7688	4.49391	72.7688	6.12137
72.7928	5.20307	72.7928	4.48314	72.7928	6.10695
72.8168	5.1897	72.8168	4.4724	72.8168	6.09256
72.8408	5.17637	72.8408	4.46168	72.8408	6.0782
72.8649	5.16307	72.8649	4.45098	72.8649	6.06388
72.8889	5.14981	72.8889	4.44032	72.8889	6.04959
72.9129	5.13658	72.9129	4.42967	72.9129	6.03534
72.9369	5.12339	72.9369	4.41906	72.9369	6.02112
72.961	5.11023	72.961	4.40846	72.961	6.00693
72.985	5.0971	72.985	4.3979	72.985	5.99278
73.009	5.08401	73.009	4.38736	73.009	5.97866
73.033	5.07095	73.033	4.37684	73.033	5.96457
73.0571	5.05792	73.0571	4.36635	73.0571	5.95052
73.0811	5.04493	73.0811	4.35588	73.0811	5.9365
73.1051	5.03197	73.1051	4.34544	73.1051	5.92251
73.1291	5.01905	73.1291	4.33503	73.1291	5.90855
73.1531	5.00615	73.1531	4.32464	73.1531	5.89463
73.1772	4.9933	73.1772	4.31427	73.1772	5.88074
73.2012	4.98047	73.2012	4.30393	73.2012	5.86689
73.2252	4.96768	73.2252	4.29361	73.2252	5.85306
73.2493	4.95492	73.2493	4.28332	73.2493	5.83927
73.2733	4.94219	73.2733	4.27306	73.2733	5.82551
73.2973	4.92949	73.2973	4.26281	73.2973	5.81179
73.3213	4.91683	73.3213	4.2526	73.3213	5.79809
73.3453	4.9042	73.3453	4.2424	73.3453	5.78443
73.3694	4.8916	73.3694	4.23223	73.3694	5.7708
73.3934	4.87904	73.3934	4.22209	73.3934	5.75721
73.4174	4.86651	73.4174	4.21197	73.4174	5.74364
73.4414	4.854	73.4414	4.20188	73.4414	5.73011
73.4655	4.84154	73.4655	4.1918	73.4655	5.71661
73.4895	4.8291	73.4895	4.18176	73.4895	5.70314
73.5135	4.8167	73.5135	4.17173	73.5135	5.6897
73.5375	4.80432	73.5375	4.16173	73.5375	5.67629
73.5616	4.79198	73.5616	4.15176	73.5616	5.66292
73.5856	4.77967	73.5856	4.14181	73.5856	5.64958
73.6096	4.7674	73.6096	4.13188	73.6096	5.63626
73.6336	4.75515	73.6336	4.12198	73.6336	5.62298
73.6577	4.74294	73.6577	4.1121	73.6577	5.60973
73.6817	4.73075	73.6817	4.10224	73.6817	5.59652
73.7057	4.7186	73.7057	4.09241	73.7057	5.58333
73.7297	4.70648	73.7297	4.0826	73.7297	5.57018
73.7537	4.69439	73.7537	4.07281	73.7537	5.55705
73.7778	4.68233	73.7778	4.06305	73.7778	5.54396
73.8018	4.6703	73.8018	4.05331	73.8018	5.53089
73.8258	4.65831	73.8258	4.0436	73.8258	5.51786
73.8499	4.64634	73.8499	4.03391	73.8499	5.50486
73.8739	4.63441	73.8739	4.02424	73.8739	5.49189
73.8979	4.6225	73.8979	4.01459	73.8979	5.47895
73.9219	4.61063	73.9219	4.00497	73.9219	5.46604
73.9459	4.59879	73.9459	3.99537	73.9459	5.45316
73.97	4.58697	73.97	3.98579	73.97	5.44031
73.994	4.57519	73.994	3.97624	73.994	5.4275
74.018	4.56344	74.018	3.96671	74.018	5.41471
74.042	4.55172	74.042	3.9572	74.042	5.40195
74.0661	4.54002	74.0661	3.94772	74.0661	5.38922
74.0901	4.52836	74.0901	3.93825	74.0901	5.37652
74.1141	4.51673	74.1141	3.92881	74.1141	5.36385
74.1381	4.50513	74.1381	3.9194	74.1381	5.35122
74.1622	4.49356	74.1622	3.91	74.1622	5.33861
74.1862	4.48201	74.1862	3.90063	74.1862	5.32603
74.2102	4.4705	74.2102	3.89128	74.2102	5.31348
74.2342	4.45902	74.2342	3.88195	74.2342	5.30096
74.2583	4.44756	74.2583	3.87265	74.2583	5.28847
74.2823	4.43614	74.2823	3.86337	74.2823	5.27601
74.3063	4.42474	74.3063	3.85411	74.3063	5.26358
74.3303	4.41338	74.3303	3.84487	74.3303	5.25118
74.3543	4.40204	74.3543	3.83565	74.3543	5.2388
74.3784	4.39073	74.3784	3.82646	74.3784	5.22646
74.4024	4.37946	74.4024	3.81729	74.4024	5.21414
74.4264	4.36821	74.4264	3.80814	74.4264	5.20186
74.4505	4.35699	74.4505	3.79901	74.4505	5.1896
74.4745	4.34579	74.4745	3.78991	74.4745	5.17737
74.4985	4.33463	74.4985	3.78082	74.4985	5.16518
74.5225	4.3235	74.5225	3.77176	74.5225	5.15301
74.5465	4.31239	74.5465	3.76272	74.5465	5.14086
74.5706	4.30131	74.5706	3.7537	74.5706	5.12875
74.5946	4.29027	74.5946	3.7447	74.5946	5.11667
74.6186	4.27924	74.6186	3.73573	74.6186	5.10461
74.6426	4.26825	74.6426	3.72677	74.6426	5.09258
74.6667	4.25729	74.6667	3.71784	74.6667	5.08058
74.6907	4.24635	74.6907	3.70893	74.6907	5.06861
74.7147	4.23545	74.7147	3.70004	74.7147	5.05667
74.7387	4.22457	74.7387	3.69117	74.7387	5.04476
74.7628	4.21371	74.7628	3.68232	74.7628	5.03287
74.7868	4.20289	74.7868	3.6735	74.7868	5.02101
74.8108	4.19209	74.8108	3.66469	74.8108	5.00918
74.8348	4.18133	74.8348	3.65591	74.8348	4.99738
74.8589	4.17059	74.8589	3.64715	74.8589	4.9856
74.8829	4.15987	74.8829	3.6384	74.8829	4.97386
74.9069	4.14919	74.9069	3.62968	74.9069	4.96214
74.9309	4.13853	74.9309	3.62098	74.9309	4.95044
74.9549	4.1279	74.9549	3.6123	74.9549	4.93878
74.979	4.1173	74.979	3.60365	74.979	4.92714
75.003	4.10672	75.003	3.59501	75.003	4.91553
75.027	4.09617	75.027	3.58639	75.027	4.90395
75.0511	4.08565	75.0511	3.5778	75.0511	4.8924
75.0751	4.07515	75.0751	3.56922	75.0751	4.88087
75.0991	4.06469	75.0991	3.56067	75.0991	4.86937
75.1231	4.05425	75.1231	3.55213	75.1231	4.8579
75.1471	4.04383	75.1471	3.54362	75.1471	4.84645
75.1712	4.03344	75.1712	3.53512	75.1712	4.83503
75.1952	4.02308	75.1952	3.52665	75.1952	4.82364
75.2192	4.01275	75.2192	3.5182	75.2192	4.81227
75.2432	4.00244	75.2432	3.50976	75.2432	4.80093
75.2673	3.99216	75.2673	3.50135	75.2673	4.78962
75.2913	3.98191	75.2913	3.49296	75.2913	4.77834
75.3153	3.97168	75.3153	3.48459	75.3153	4.76708
75.3393	3.96148	75.3393	3.47624	75.3393	4.75585
75.3634	3.9513	75.3634	3.4679	75.3634	4.74464
75.3874	3.94115	75.3874	3.45959	75.3874	4.73346
75.4114	3.93103	75.4114	3.4513	75.4114	4.72231
75.4354	3.92093	75.4354	3.44303	75.4354	4.71118
75.4595	3.91086	75.4595	3.43477	75.4595	4.70008
75.4835	3.90081	75.4835	3.42654	75.4835	4.68901
75.5075	3.89079	75.5075	3.41833	75.5075	4.67796
75.5315	3.8808	75.5315	3.41013	75.5315	4.66694
75.5556	3.87083	75.5556	3.40196	75.5556	4.65594
75.5796	3.86089	75.5796	3.39381	75.5796	4.64497
75.6036	3.85097	75.6036	3.38567	75.6036	4.63403
75.6276	3.84108	75.6276	3.37756	75.6276	4.62311
75.6517	3.83121	75.6517	3.36946	75.6517	4.61221
75.6757	3.82137	75.6757	3.36139	75.6757	4.60135
75.6997	3.81155	75.6997	3.35333	75.6997	4.5905
75.7237	3.80176	75.7237	3.34529	75.7237	4.57969
75.7477	3.792	75.7477	3.33727	75.7477	4.5689
75.7718	3.78226	75.7718	3.32927	75.7718	4.55813
75.7958	3.77254	75.7958	3.32129	75.7958	4.54739
75.8198	3.76285	75.8198	3.31333	75.8198	4.53668
75.8438	3.75319	75.8438	3.30539	75.8438	4.52599
75.8679	3.74354	75.8679	3.29747	75.8679	4.51532
75.8919	3.73393	75.8919	3.28957	75.8919	4.50469
75.9159	3.72434	75.9159	3.28168	75.9159	4.49407
75.9399	3.71477	75.9399	3.27381	75.9399	4.48348
75.964	3.70523	75.964	3.26597	75.964	4.47292
75.988	3.69571	75.988	3.25814	75.988	4.46238
76.012	3.68622	76.012	3.25033	76.012	4.45187
76.036	3.67675	76.036	3.24254	76.036	4.44138
76.0601	3.6673	76.0601	3.23477	76.0601	4.43091
76.0841	3.65788	76.0841	3.22701	76.0841	4.42047
76.1081	3.64849	76.1081	3.21928	76.1081	4.41006
76.1321	3.63912	76.1321	3.21156	76.1321	4.39966
76.1562	3.62977	76.1562	3.20387	76.1562	4.3893
76.1802	3.62045	76.1802	3.19619	76.1802	4.37896
76.2042	3.61115	76.2042	3.18853	76.2042	4.36864
76.2282	3.60187	76.2282	3.18088	76.2282	4.35834
76.2523	3.59262	76.2523	3.17326	76.2523	4.34808
76.2763	3.58339	76.2763	3.16565	76.2763	4.33783
76.3003	3.57418	76.3003	3.15806	76.3003	4.32761
76.3243	3.565	76.3243	3.1505	76.3243	4.31741
76.3483	3.55585	76.3483	3.14294	76.3483	4.30724
76.3724	3.54671	76.3724	3.13541	76.3724	4.29709
76.3964	3.5376	76.3964	3.1279	76.3964	4.28697
76.4204	3.52852	76.4204	3.1204	76.4204	4.27687
76.4444	3.51945	76.4444	3.11292	76.4444	4.26679
76.4685	3.51041	76.4685	3.10546	76.4685	4.25674
76.4925	3.50139	76.4925	3.09801	76.4925	4.24671
76.5165	3.4924	76.5165	3.09059	76.5165	4.2367
76.5405	3.48343	76.5405	3.08318	76.5405	4.22672
76.5646	3.47448	76.5646	3.07579	76.5646	4.21676
76.5886	3.46556	76.5886	3.06842	76.5886	4.20682
76.6126	3.45665	76.6126	3.06106	76.6126	4.19691
76.6366	3.44778	76.6366	3.05373	76.6366	4.18702
76.6607	3.43892	76.6607	3.04641	76.6607	4.17716
76.6847	3.43009	76.6847	3.03911	76.6847	4.16731
76.7087	3.42127	76.7087	3.03182	76.7087	4.15749
76.7327	3.41249	76.7327	3.02455	76.7327	4.1477
76.7568	3.40372	76.7568	3.0173	76.7568	4.13793
76.7808	3.39498	76.7808	3.01007	76.7808	4.12818
76.8048	3.38626	76.8048	3.00286	76.8048	4.11845
76.8288	3.37756	76.8288	2.99566	76.8288	4.10875
76.8529	3.36888	76.8529	2.98848	76.8529	4.09906
76.8769	3.36023	76.8769	2.98132	76.8769	4.08941
76.9009	3.3516	76.9009	2.97417	76.9009	4.07977
76.9249	3.34299	76.9249	2.96704	76.9249	4.07016
76.9489	3.3344	76.9489	2.95993	76.9489	4.06057
76.973	3.32584	76.973	2.95284	76.973	4.051
76.997	3.31729	76.997	2.94576	76.997	4.04146
77.021	3.30877	77.021	2.9387	77.021	4.03193
77.0451	3.30027	77.0451	2.93165	77.0451	4.02243
77.0691	3.2918	77.0691	2.92463	77.0691	4.01296
77.0931	3.28334	77.0931	2.91762	77.0931	4.0035
77.1171	3.27491	77.1171	2.91062	77.1171	3.99407
77.1411	3.26649	77.1411	2.90365	77.1411	3.98466
77.1652	3.2581	77.1652	2.89669	77.1652	3.97527
77.1892	3.24973	77.1892	2.88975	77.1892	3.9659
77.2132	3.24139	77.2132	2.88282	77.2132	3.95656
77.2372	3.23306	77.2372	2.87591	77.2372	3.94723
77.2613	3.22476	77.2613	2.86902	77.2613	3.93793
77.2853	3.21647	77.2853	2.86214	77.2853	3.92866
77.3093	3.20821	77.3093	2.85528	77.3093	3.9194
77.3333	3.19997	77.3333	2.84844	77.3333	3.91016
77.3574	3.19175	77.3574	2.84161	77.3574	3.90095
77.3814	3.18355	77.3814	2.8348	77.3814	3.89176
77.4054	3.17537	77.4054	2.828	77.4054	3.88259
77.4294	3.16722	77.4294	2.82122	77.4294	3.87344
77.4535	3.15908	77.4535	2.81446	77.4535	3.86431
77.4775	3.15097	77.4775	2.80772	77.4775	3.85521
77.5015	3.14287	77.5015	2.80099	77.5015	3.84613
77.5255	3.1348	77.5255	2.79427	77.5255	3.83706
77.5495	3.12675	77.5495	2.78757	77.5495	3.82802
77.5736	3.11872	77.5736	2.78089	77.5736	3.819
77.5976	3.11071	77.5976	2.77423	77.5976	3.81
77.6216	3.10272	77.6216	2.76758	77.6216	3.80103
77.6457	3.09475	77.6457	2.76094	77.6457	3.79207
77.6697	3.0868	77.6697	2.75433	77.6697	3.78314
77.6937	3.07887	77.6937	2.74773	77.6937	3.77422
77.7177	3.07096	77.7177	2.74114	77.7177	3.76533
77.7417	3.06307	77.7417	2.73457	77.7417	3.75646
77.7658	3.0552	77.7658	2.72801	77.7658	3.74761
77.7898	3.04735	77.7898	2.72148	77.7898	3.73878
77.8138	3.03953	77.8138	2.71495	77.8138	3.72997
77.8378	3.03172	77.8378	2.70845	77.8378	3.72118
77.8619	3.02393	77.8619	2.70195	77.8619	3.71241
77.8859	3.01616	77.8859	2.69548	77.8859	3.70366
77.9099	3.00842	77.9099	2.68902	77.9099	3.69494
77.9339	3.00069	77.9339	2.68257	77.9339	3.68623
77.958	2.99298	77.958	2.67614	77.958	3.67755
77.982	2.98529	77.982	2.66973	77.982	3.66888
78.006	2.97762	78.006	2.66333	78.006	3.66024
78.03	2.96998	78.03	2.65694	78.03	3.65161
78.0541	2.96235	78.0541	2.65058	78.0541	3.64301
78.0781	2.95474	78.0781	2.64422	78.0781	3.63442
78.1021	2.94715	78.1021	2.63788	78.1021	3.62586
78.1261	2.93958	78.1261	2.63156	78.1261	3.61732
78.1501	2.93203	78.1501	2.62525	78.1501	3.60879
78.1742	2.92449	78.1742	2.61896	78.1742	3.60029
78.1982	2.91698	78.1982	2.61268	78.1982	3.59181
78.2222	2.90949	78.2222	2.60642	78.2222	3.58335
78.2463	2.90202	78.2463	2.60018	78.2463	3.5749
78.2703	2.89456	78.2703	2.59394	78.2703	3.56648
78.2943	2.88713	78.2943	2.58773	78.2943	3.55808
78.3183	2.87971	78.3183	2.58152	78.3183	3.54969
78.3423	2.87231	78.3423	2.57534	78.3423	3.54133
78.3664	2.86494	78.3664	2.56916	78.3664	3.53298
78.3904	2.85758	78.3904	2.563	78.3904	3.52466
78.4144	2.85024	78.4144	2.55686	78.4144	3.51636
78.4384	2.84291	78.4384	2.55073	78.4384	3.50807
78.4625	2.83561	78.4625	2.54462	78.4625	3.4998
78.4865	2.82833	78.4865	2.53852	78.4865	3.49156
78.5105	2.82106	78.5105	2.53244	78.5105	3.48333
78.5345	2.81382	78.5345	2.52637	78.5345	3.47512
78.5586	2.80659	78.5586	2.52031	78.5586	3.46694
78.5826	2.79938	78.5826	2.51427	78.5826	3.45877
78.6066	2.79219	78.6066	2.50824	78.6066	3.45062
78.6306	2.78502	78.6306	2.50223	78.6306	3.44249
78.6547	2.77786	78.6547	2.49623	78.6547	3.43438
78.6787	2.77073	78.6787	2.49025	78.6787	3.42628
78.7027	2.76361	78.7027	2.48428	78.7027	3.41821
78.7267	2.75651	78.7267	2.47833	78.7267	3.41016
78.7507	2.74943	78.7507	2.47239	78.7507	3.40212
78.7748	2.74237	78.7748	2.46646	78.7748	3.39411
78.7988	2.73532	78.7988	2.46055	78.7988	3.38611
78.8228	2.7283	78.8228	2.45465	78.8228	3.37813
78.8469	2.72129	78.8469	2.44877	78.8469	3.37017
78.8709	2.7143	78.8709	2.4429	78.8709	3.36223
78.8949	2.70733	78.8949	2.43704	78.8949	3.35431
78.9189	2.70037	78.9189	2.4312	78.9189	3.3464
78.9429	2.69344	78.9429	2.42537	78.9429	3.33852
78.967	2.68652	78.967	2.41956	78.967	3.33065
78.991	2.67962	78.991	2.41376	78.991	3.32281
79.015	2.67273	79.015	2.40798	79.015	3.31498
79.039	2.66587	79.039	2.4022	79.039	3.30717
79.0631	2.65902	79.0631	2.39645	79.0631	3.29937
79.0871	2.65219	79.0871	2.3907	79.0871	3.2916
79.1111	2.64538	79.1111	2.38497	79.1111	3.28384
79.1351	2.63858	79.1351	2.37926	79.1351	3.27611
79.1592	2.63181	79.1592	2.37355	79.1592	3.26839
79.1832	2.62505	79.1832	2.36786	79.1832	3.26069
79.2072	2.6183	79.2072	2.36219	79.2072	3.253
79.2312	2.61158	79.2312	2.35653	79.2312	3.24534
79.2553	2.60487	79.2553	2.35088	79.2553	3.23769
79.2793	2.59818	79.2793	2.34524	79.2793	3.23006
79.3033	2.5915	79.3033	2.33962	79.3033	3.22245
79.3273	2.58485	79.3273	2.33401	79.3273	3.21486
79.3513	2.57821	79.3513	2.32842	79.3513	3.20728
79.3754	2.57158	79.3754	2.32284	79.3754	3.19973
79.3994	2.56498	79.3994	2.31727	79.3994	3.19219
79.4234	2.55839	79.4234	2.31172	79.4234	3.18467
79.4475	2.55182	79.4475	2.30618	79.4475	3.17716
79.4715	2.54526	79.4715	2.30065	79.4715	3.16968
79.4955	2.53873	79.4955	2.29513	79.4955	3.16221
79.5195	2.5322	79.5195	2.28963	79.5195	3.15476
79.5435	2.5257	79.5435	2.28415	79.5435	3.14732
79.5676	2.51921	79.5676	2.27867	79.5676	3.13991
79.5916	2.51274	79.5916	2.27321	79.5916	3.13251
79.6156	2.50629	79.6156	2.26776	79.6156	3.12513
79.6396	2.49985	79.6396	2.26232	79.6396	3.11777
79.6637	2.49343	79.6637	2.2569	79.6637	3.11042
79.6877	2.48702	79.6877	2.25149	79.6877	3.10309
79.7117	2.48063	79.7117	2.2461	79.7117	3.09578
79.7357	2.47426	79.7357	2.24071	79.7357	3.08849
79.7598	2.46791	79.7598	2.23534	79.7598	3.08121
79.7838	2.46157	79.7838	2.22998	79.7838	3.07395
79.8078	2.45524	79.8078	2.22464	79.8078	3.06671
79.8318	2.44894	79.8318	2.21931	79.8318	3.05948
79.8559	2.44265	79.8559	2.21399	79.8559	3.05227
79.8799	2.43637	79.8799	2.20868	79.8799	3.04508
79.9039	2.43011	79.9039	2.20339	79.9039	3.0379
79.9279	2.42387	79.9279	2.19811	79.9279	3.03075
79.9519	2.41765	79.9519	2.19284	79.9519	3.02361
79.976	2.41144	79.976	2.18758	79.976	3.01648
80	2.40524	80	2.18234	80	3.00937
80.024	2.39906	80.024	2.17711	80.024	3.00228
80.0481	2.3929	80.0481	2.17189	80.0481	2.99521
80.0721	2.38675	80.0721	2.16668	80.0721	2.98815
80.0961	2.38062	80.0961	2.16149	80.0961	2.98111
80.1201	2.37451	80.1201	2.15631	80.1201	2.97409
80.1441	2.36841	80.1441	2.15114	80.1441	2.96708
80.1682	2.36233	80.1682	2.14598	80.1682	2.96009
80.1922	2.35626	80.1922	2.14084	80.1922	2.95311
80.2162	2.3502	80.2162	2.13571	80.2162	2.94616
80.2402	2.34417	80.2402	2.13059	80.2402	2.93921
80.2643	2.33815	80.2643	2.12548	80.2643	2.93229
80.2883	2.33214	80.2883	2.12039	80.2883	2.92538
80.3123	2.32615	80.3123	2.11531	80.3123	2.91849
80.3363	2.32017	80.3363	2.11024	80.3363	2.91161
80.3604	2.31421	80.3604	2.10518	80.3604	2.90475
80.3844	2.30827	80.3844	2.10013	80.3844	2.89791
80.4084	2.30234	80.4084	2.0951	80.4084	2.89108
80.4324	2.29643	80.4324	2.09008	80.4324	2.88427
80.4565	2.29053	80.4565	2.08507	80.4565	2.87747
80.4805	2.28464	80.4805	2.08007	80.4805	2.87069
80.5045	2.27878	80.5045	2.07508	80.5045	2.86393
80.5285	2.27292	80.5285	2.07011	80.5285	2.85718
80.5525	2.26708	80.5525	2.06515	80.5525	2.85045
80.5766	2.26126	80.5766	2.0602	80.5766	2.84373
80.6006	2.25545	80.6006	2.05526	80.6006	2.83703
80.6246	2.24966	80.6246	2.05033	80.6246	2.83034
80.6487	2.24388	80.6487	2.04542	80.6487	2.82368
80.6727	2.23812	80.6727	2.04052	80.6727	2.81702
80.6967	2.23237	80.6967	2.03563	80.6967	2.81039
80.7207	2.22663	80.7207	2.03075	80.7207	2.80376
80.7447	2.22091	80.7447	2.02588	80.7447	2.79716
80.7688	2.21521	80.7688	2.02102	80.7688	2.79057
80.7928	2.20952	80.7928	2.01618	80.7928	2.78399
80.8168	2.20384	80.8168	2.01135	80.8168	2.77743
80.8408	2.19818	80.8408	2.00653	80.8408	2.77089
80.8649	2.19254	80.8649	2.00172	80.8649	2.76436
80.8889	2.1869	80.8889	1.99692	80.8889	2.75785
80.9129	2.18129	80.9129	1.99213	80.9129	2.75135
80.9369	2.17568	80.9369	1.98736	80.9369	2.74486
80.961	2.17009	80.961	1.98259	80.961	2.7384
80.985	2.16452	80.985	1.97784	80.985	2.73195
81.009	2.15896	81.009	1.9731	81.009	2.72551
81.033	2.15341	81.033	1.96837	81.033	2.71909
81.0571	2.14788	81.0571	1.96365	81.0571	2.71268
81.0811	2.14237	81.0811	1.95895	81.0811	2.70629
81.1051	2.13686	81.1051	1.95425	81.1051	2.69991
81.1291	2.13137	81.1291	1.94957	81.1291	2.69355
81.1531	2.1259	81.1531	1.94489	81.1531	2.6872
81.1772	2.12044	81.1772	1.94023	81.1772	2.68087
81.2012	2.11499	81.2012	1.93558	81.2012	2.67455
81.2252	2.10956	81.2252	1.93094	81.2252	2.66825
81.2493	2.10414	81.2493	1.92632	81.2493	2.66197
81.2733	2.09874	81.2733	1.9217	81.2733	2.65569
81.2973	2.09334	81.2973	1.91709	81.2973	2.64944
81.3213	2.08797	81.3213	1.9125	81.3213	2.64319
81.3453	2.0826	81.3453	1.90791	81.3453	2.63697
81.3694	2.07725	81.3694	1.90334	81.3694	2.63075
81.3934	2.07192	81.3934	1.89878	81.3934	2.62455
81.4174	2.0666	81.4174	1.89423	81.4174	2.61837
81.4414	2.06129	81.4414	1.88969	81.4414	2.6122
81.4655	2.05599	81.4655	1.88516	81.4655	2.60605
81.4895	2.05071	81.4895	1.88064	81.4895	2.59991
81.5135	2.04544	81.5135	1.87613	81.5135	2.59378
81.5375	2.04019	81.5375	1.87163	81.5375	2.58767
81.5616	2.03495	81.5616	1.86715	81.5616	2.58157
81.5856	2.02972	81.5856	1.86267	81.5856	2.57549
81.6096	2.02451	81.6096	1.85821	81.6096	2.56942
81.6336	2.01931	81.6336	1.85375	81.6336	2.56337
81.6577	2.01412	81.6577	1.84931	81.6577	2.55733
81.6817	2.00895	81.6817	1.84488	81.6817	2.5513
81.7057	2.00379	81.7057	1.84046	81.7057	2.54529
81.7297	1.99864	81.7297	1.83604	81.7297	2.53929
81.7537	1.99351	81.7537	1.83164	81.7537	2.53331
81.7778	1.98839	81.7778	1.82725	81.7778	2.52734
81.8018	1.98328	81.8018	1.82287	81.8018	2.52139
81.8258	1.97818	81.8258	1.8185	81.8258	2.51544
81.8499	1.9731	81.8499	1.81415	81.8499	2.50952
81.8739	1.96803	81.8739	1.8098	81.8739	2.5036
81.8979	1.96298	81.8979	1.80546	81.8979	2.49771
81.9219	1.95794	81.9219	1.80113	81.9219	2.49182
81.9459	1.95291	81.9459	1.79682	81.9459	2.48595
81.97	1.94789	81.97	1.79251	81.97	2.48009
81.994	1.94289	81.994	1.78821	81.994	2.47425
82.018	1.9379	82.018	1.78393	82.018	2.46842
82.042	1.93292	82.042	1.77965	82.042	2.4626
82.0661	1.92795	82.0661	1.77538	82.0661	2.4568
82.0901	1.923	82.0901	1.77113	82.0901	2.45101
82.1141	1.91806	82.1141	1.76688	82.1141	2.44524
82.1381	1.91313	82.1381	1.76265	82.1381	2.43947
82.1622	1.90822	82.1622	1.75842	82.1622	2.43373
82.1862	1.90332	82.1862	1.75421	82.1862	2.42799
82.2102	1.89843	82.2102	1.75	82.2102	2.42227
82.2342	1.89355	82.2342	1.74581	82.2342	2.41656
82.2583	1.88869	82.2583	1.74163	82.2583	2.41087
82.2823	1.88384	82.2823	1.73745	82.2823	2.40519
82.3063	1.879	82.3063	1.73329	82.3063	2.39952
82.3303	1.87417	82.3303	1.72913	82.3303	2.39387
82.3543	1.86936	82.3543	1.72499	82.3543	2.38823
82.3784	1.86456	82.3784	1.72085	82.3784	2.3826
82.4024	1.85977	82.4024	1.71673	82.4024	2.37699
82.4264	1.85499	82.4264	1.71261	82.4264	2.37139
82.4505	1.85022	82.4505	1.70851	82.4505	2.3658
82.4745	1.84547	82.4745	1.70441	82.4745	2.36022
82.4985	1.84073	82.4985	1.70033	82.4985	2.35466
82.5225	1.836	82.5225	1.69625	82.5225	2.34912
82.5465	1.83129	82.5465	1.69219	82.5465	2.34358
82.5706	1.82658	82.5706	1.68813	82.5706	2.33806
82.5946	1.82189	82.5946	1.68408	82.5946	2.33255
82.6186	1.81721	82.6186	1.68005	82.6186	2.32705
82.6426	1.81254	82.6426	1.67602	82.6426	2.32157
82.6667	1.80789	82.6667	1.672	82.6667	2.3161
82.6907	1.80324	82.6907	1.668	82.6907	2.31064
82.7147	1.79861	82.7147	1.664	82.7147	2.3052
82.7387	1.79399	82.7387	1.66001	82.7387	2.29977
82.7628	1.78938	82.7628	1.65603	82.7628	2.29435
82.7868	1.78479	82.7868	1.65206	82.7868	2.28894
82.8108	1.7802	82.8108	1.6481	82.8108	2.28355
82.8348	1.77563	82.8348	1.64415	82.8348	2.27817
82.8589	1.77107	82.8589	1.64021	82.8589	2.2728
82.8829	1.76652	82.8829	1.63628	82.8829	2.26745
82.9069	1.76198	82.9069	1.63236	82.9069	2.2621
82.9309	1.75746	82.9309	1.62845	82.9309	2.25677
82.9549	1.75294	82.9549	1.62454	82.9549	2.25146
82.979	1.74844	82.979	1.62065	82.979	2.24615
83.003	1.74395	83.003	1.61676	83.003	2.24086
83.027	1.73947	83.027	1.61289	83.027	2.23558
83.0511	1.735	83.0511	1.60902	83.0511	2.23031
83.0751	1.73054	83.0751	1.60517	83.0751	2.22506
83.0991	1.7261	83.0991	1.60132	83.0991	2.21981
83.1231	1.72166	83.1231	1.59748	83.1231	2.21458
83.1471	1.71724	83.1471	1.59365	83.1471	2.20937
83.1712	1.71283	83.1712	1.58983	83.1712	2.20416
83.1952	1.70843	83.1952	1.58602	83.1952	2.19897
83.2192	1.70404	83.2192	1.58222	83.2192	2.19379
83.2432	1.69967	83.2432	1.57843	83.2432	2.18862
83.2673	1.6953	83.2673	1.57464	83.2673	2.18346
83.2913	1.69094	83.2913	1.57087	83.2913	2.17831
83.3153	1.6866	83.3153	1.5671	83.3153	2.17318
83.3393	1.68227	83.3393	1.56335	83.3393	2.16806
83.3634	1.67795	83.3634	1.5596	83.3634	2.16295
83.3874	1.67364	83.3874	1.55586	83.3874	2.15786
83.4114	1.66934	83.4114	1.55213	83.4114	2.15277
83.4354	1.66505	83.4354	1.54841	83.4354	2.1477
83.4595	1.66077	83.4595	1.5447	83.4595	2.14264
83.4835	1.65651	83.4835	1.541	83.4835	2.13759
83.5075	1.65225	83.5075	1.53731	83.5075	2.13255
83.5315	1.64801	83.5315	1.53362	83.5315	2.12753
83.5556	1.64378	83.5556	1.52995	83.5556	2.12252
83.5796	1.63955	83.5796	1.52628	83.5796	2.11752
83.6036	1.63534	83.6036	1.52262	83.6036	2.11253
83.6276	1.63114	83.6276	1.51897	83.6276	2.10755
83.6517	1.62695	83.6517	1.51533	83.6517	2.10258
83.6757	1.62277	83.6757	1.5117	83.6757	2.09763
83.6997	1.6186	83.6997	1.50807	83.6997	2.09269
83.7237	1.61445	83.7237	1.50446	83.7237	2.08776
83.7477	1.6103	83.7477	1.50085	83.7477	2.08284
83.7718	1.60616	83.7718	1.49726	83.7718	2.07793
83.7958	1.60204	83.7958	1.49367	83.7958	2.07303
83.8198	1.59792	83.8198	1.49009	83.8198	2.06815
83.8438	1.59382	83.8438	1.48652	83.8438	2.06328
83.8679	1.58972	83.8679	1.48295	83.8679	2.05841
83.8919	1.58564	83.8919	1.4794	83.8919	2.05356
83.9159	1.58157	83.9159	1.47585	83.9159	2.04873
83.9399	1.5775	83.9399	1.47231	83.9399	2.0439
83.964	1.57345	83.964	1.46879	83.964	2.03908
83.988	1.56941	83.988	1.46527	83.988	2.03428
84.012	1.56538	84.012	1.46175	84.012	2.02948
84.036	1.56136	84.036	1.45825	84.036	2.0247
84.0601	1.55735	84.0601	1.45475	84.0601	2.01993
84.0841	1.55335	84.0841	1.45127	84.0841	2.01517
84.1081	1.54936	84.1081	1.44779	84.1081	2.01042
84.1321	1.54538	84.1321	1.44432	84.1321	2.00569
84.1562	1.54141	84.1562	1.44086	84.1562	2.00096
84.1802	1.53745	84.1802	1.4374	84.1802	1.99625
84.2042	1.5335	84.2042	1.43396	84.2042	1.99154
84.2282	1.52956	84.2282	1.43052	84.2282	1.98685
84.2523	1.52563	84.2523	1.42709	84.2523	1.98217
84.2763	1.52171	84.2763	1.42367	84.2763	1.9775
84.3003	1.5178	84.3003	1.42026	84.3003	1.97284
84.3243	1.5139	84.3243	1.41685	84.3243	1.96819
84.3483	1.51002	84.3483	1.41346	84.3483	1.96355
84.3724	1.50614	84.3724	1.41007	84.3724	1.95893
84.3964	1.50227	84.3964	1.40669	84.3964	1.95431
84.4204	1.49841	84.4204	1.40332	84.4204	1.94971
84.4444	1.49456	84.4444	1.39996	84.4444	1.94511
84.4685	1.49072	84.4685	1.3966	84.4685	1.94053
84.4925	1.48689	84.4925	1.39325	84.4925	1.93596
84.5165	1.48307	84.5165	1.38991	84.5165	1.9314
84.5405	1.47926	84.5405	1.38658	84.5405	1.92685
84.5646	1.47546	84.5646	1.38326	84.5646	1.92231
84.5886	1.47167	84.5886	1.37994	84.5886	1.91778
84.6126	1.46789	84.6126	1.37664	84.6126	1.91326
84.6366	1.46412	84.6366	1.37334	84.6366	1.90875
84.6607	1.46036	84.6607	1.37004	84.6607	1.90425
84.6847	1.45661	84.6847	1.36676	84.6847	1.89977
84.7087	1.45287	84.7087	1.36348	84.7087	1.89529
84.7327	1.44914	84.7327	1.36022	84.7327	1.89082
84.7568	1.44541	84.7568	1.35696	84.7568	1.88637
84.7808	1.4417	84.7808	1.3537	84.7808	1.88192
84.8048	1.438	84.8048	1.35046	84.8048	1.87749
84.8288	1.4343	84.8288	1.34722	84.8288	1.87307
84.8529	1.43062	84.8529	1.34399	84.8529	1.86865
84.8769	1.42695	84.8769	1.34077	84.8769	1.86425
84.9009	1.42328	84.9009	1.33756	84.9009	1.85986
84.9249	1.41962	84.9249	1.33435	84.9249	1.85547
84.9489	1.41598	84.9489	1.33115	84.9489	1.8511
84.973	1.41234	84.973	1.32796	84.973	1.84674
84.997	1.40871	84.997	1.32478	84.997	1.84239
85.021	1.40509	85.021	1.3216	85.021	1.83805
85.0451	1.40148	85.0451	1.31844	85.0451	1.83372
85.0691	1.39788	85.0691	1.31528	85.0691	1.8294
85.0931	1.39429	85.0931	1.31212	85.0931	1.82509
85.1171	1.39071	85.1171	1.30898	85.1171	1.82079
85.1411	1.38714	85.1411	1.30584	85.1411	1.8165
85.1652	1.38358	85.1652	1.30271	85.1652	1.81222
85.1892	1.38002	85.1892	1.29959	85.1892	1.80795
85.2132	1.37648	85.2132	1.29647	85.2132	1.80369
85.2372	1.37294	85.2372	1.29337	85.2372	1.79944
85.2613	1.36942	85.2613	1.29027	85.2613	1.7952
85.2853	1.3659	85.2853	1.28717	85.2853	1.79097
85.3093	1.36239	85.3093	1.28409	85.3093	1.78675
85.3333	1.35889	85.3333	1.28101	85.3333	1.78254
85.3574	1.3554	85.3574	1.27794	85.3574	1.77834
85.3814	1.35192	85.3814	1.27488	85.3814	1.77415
85.4054	1.34845	85.4054	1.27182	85.4054	1.76997
85.4294	1.34498	85.4294	1.26877	85.4294	1.7658
85.4535	1.34153	85.4535	1.26573	85.4535	1.76164
85.4775	1.33808	85.4775	1.2627	85.4775	1.75749
85.5015	1.33464	85.5015	1.25967	85.5015	1.75334
85.5255	1.33122	85.5255	1.25665	85.5255	1.74921
85.5495	1.3278	85.5495	1.25364	85.5495	1.74509
85.5736	1.32439	85.5736	1.25064	85.5736	1.74098
85.5976	1.32098	85.5976	1.24764	85.5976	1.73688
85.6216	1.31759	85.6216	1.24465	85.6216	1.73279
85.6457	1.31421	85.6457	1.24166	85.6457	1.7287
85.6697	1.31083	85.6697	1.23869	85.6697	1.72463
85.6937	1.30746	85.6937	1.23572	85.6937	1.72057
85.7177	1.3041	85.7177	1.23276	85.7177	1.71651
85.7417	1.30075	85.7417	1.2298	85.7417	1.71247
85.7658	1.29741	85.7658	1.22685	85.7658	1.70843
85.7898	1.29408	85.7898	1.22391	85.7898	1.70441
85.8138	1.29076	85.8138	1.22098	85.8138	1.70039
85.8378	1.28744	85.8378	1.21805	85.8378	1.69638
85.8619	1.28413	85.8619	1.21513	85.8619	1.69239
85.8859	1.28084	85.8859	1.21222	85.8859	1.6884
85.9099	1.27755	85.9099	1.20932	85.9099	1.68442
85.9339	1.27426	85.9339	1.20642	85.9339	1.68045
85.958	1.27099	85.958	1.20353	85.958	1.67649
85.982	1.26773	85.982	1.20064	85.982	1.67254
86.006	1.26447	86.006	1.19776	86.006	1.6686
86.03	1.26122	86.03	1.19489	86.03	1.66467
86.0541	1.25798	86.0541	1.19203	86.0541	1.66075
86.0781	1.25475	86.0781	1.18917	86.0781	1.65684
86.1021	1.25153	86.1021	1.18632	86.1021	1.65293
86.1261	1.24831	86.1261	1.18348	86.1261	1.64904
86.1501	1.24511	86.1501	1.18064	86.1501	1.64515
86.1742	1.24191	86.1742	1.17781	86.1742	1.64128
86.1982	1.23872	86.1982	1.17499	86.1982	1.63741
86.2222	1.23554	86.2222	1.17217	86.2222	1.63355
86.2463	1.23236	86.2463	1.16936	86.2463	1.6297
86.2703	1.2292	86.2703	1.16656	86.2703	1.62586
86.2943	1.22604	86.2943	1.16376	86.2943	1.62203
86.3183	1.22289	86.3183	1.16097	86.3183	1.61821
86.3423	1.21975	86.3423	1.15819	86.3423	1.6144
86.3664	1.21662	86.3664	1.15542	86.3664	1.61059
86.3904	1.21349	86.3904	1.15265	86.3904	1.6068
86.4144	1.21037	86.4144	1.14988	86.4144	1.60301
86.4384	1.20726	86.4384	1.14713	86.4384	1.59923
86.4625	1.20416	86.4625	1.14438	86.4625	1.59547
86.4865	1.20107	86.4865	1.14163	86.4865	1.59171
86.5105	1.19798	86.5105	1.1389	86.5105	1.58796
86.5345	1.19491	86.5345	1.13617	86.5345	1.58421
86.5586	1.19184	86.5586	1.13345	86.5586	1.58048
86.5826	1.18878	86.5826	1.13073	86.5826	1.57676
86.6066	1.18572	86.6066	1.12802	86.6066	1.57304
86.6306	1.18268	86.6306	1.12531	86.6306	1.56934
86.6547	1.17964	86.6547	1.12262	86.6547	1.56564
86.6787	1.17661	86.6787	1.11993	86.6787	1.56195
86.7027	1.17359	86.7027	1.11724	86.7027	1.55827
86.7267	1.17057	86.7267	1.11456	86.7267	1.5546
86.7507	1.16757	86.7507	1.11189	86.7507	1.55094
86.7748	1.16457	86.7748	1.10923	86.7748	1.54728
86.7988	1.16157	86.7988	1.10657	86.7988	1.54364
86.8228	1.15859	86.8228	1.10392	86.8228	1.54
86.8469	1.15562	86.8469	1.10127	86.8469	1.53637
86.8709	1.15265	86.8709	1.09863	86.8709	1.53275
86.8949	1.14969	86.8949	1.096	86.8949	1.52914
86.9189	1.14673	86.9189	1.09337	86.9189	1.52554
86.9429	1.14379	86.9429	1.09075	86.9429	1.52194
86.967	1.14085	86.967	1.08814	86.967	1.51835
86.991	1.13792	86.991	1.08553	86.991	1.51478
87.015	1.135	87.015	1.08293	87.015	1.51121
87.039	1.13208	87.039	1.08033	87.039	1.50765
87.0631	1.12917	87.0631	1.07774	87.0631	1.50409
87.0871	1.12627	87.0871	1.07516	87.0871	1.50055
87.1111	1.12338	87.1111	1.07258	87.1111	1.49702
87.1351	1.12049	87.1351	1.07001	87.1351	1.49349
87.1592	1.11761	87.1592	1.06744	87.1592	1.48997
87.1832	1.11474	87.1832	1.06489	87.1832	1.48646
87.2072	1.11188	87.2072	1.06233	87.2072	1.48296
87.2312	1.10902	87.2312	1.05979	87.2312	1.47946
87.2553	1.10618	87.2553	1.05725	87.2553	1.47598
87.2793	1.10333	87.2793	1.05471	87.2793	1.4725
87.3033	1.1005	87.3033	1.05219	87.3033	1.46903
87.3273	1.09767	87.3273	1.04966	87.3273	1.46557
87.3513	1.09485	87.3513	1.04715	87.3513	1.46211
87.3754	1.09204	87.3754	1.04464	87.3754	1.45867
87.3994	1.08924	87.3994	1.04213	87.3994	1.45523
87.4234	1.08644	87.4234	1.03964	87.4234	1.4518
87.4475	1.08365	87.4475	1.03714	87.4475	1.44838
87.4715	1.08086	87.4715	1.03466	87.4715	1.44497
87.4955	1.07809	87.4955	1.03218	87.4955	1.44157
87.5195	1.07532	87.5195	1.0297	87.5195	1.43817
87.5435	1.07256	87.5435	1.02724	87.5435	1.43478
87.5676	1.0698	87.5676	1.02477	87.5676	1.4314
87.5916	1.06705	87.5916	1.02232	87.5916	1.42803
87.6156	1.06431	87.6156	1.01987	87.6156	1.42466
87.6396	1.06158	87.6396	1.01742	87.6396	1.42131
87.6637	1.05885	87.6637	1.01498	87.6637	1.41796
87.6877	1.05613	87.6877	1.01255	87.6877	1.41462
87.7117	1.05342	87.7117	1.01012	87.7117	1.41128
87.7357	1.05071	87.7357	1.0077	87.7357	1.40796
87.7598	1.04801	87.7598	1.00529	87.7598	1.40464
87.7838	1.04532	87.7838	1.00288	87.7838	1.40133
87.8078	1.04264	87.8078	1.00047	87.8078	1.39803
87.8318	1.03996	87.8318	0.99808	87.8318	1.39473
87.8559	1.03729	87.8559	0.99568	87.8559	1.39145
87.8799	1.03462	87.8799	0.9933	87.8799	1.38817
87.9039	1.03197	87.9039	0.99092	87.9039	1.3849
87.9279	1.02931	87.9279	0.98854	87.9279	1.38164
87.9519	1.02667	87.9519	0.98617	87.9519	1.37838
87.976	1.02403	87.976	0.98381	87.976	1.37513
88	1.0214	88	0.98145	88	1.37189

## Sheet: Figure 14 data
	CRMA0	CRMA2	CRMA4
Bottom	70.2	69.8	69.1
Top	66.3	66.5	66.8
